# Supplementary material for: Population pharmacokinetics of voriconazole and the role of CYP2C19 genotype on treatment optimization in pediatric patients
Source: PLoS One. 2023 Sep 11;18(9):e0288794. doi: 10.1371/journal.pone.0288794 (PMC10495004; doi:10.1371/journal.pone.0288794)
Supplement: S1 Raw data — (XLSX) [file pone.0288794.s001.xlsx]

## Sheet: 伏立康唑PPK
ID	TIME	DOSE (mg/kg)	DOSE (mg)	AMT	RTIME	DV	FLAG	FLAGTEXT	ROUTE	SEX	AGE	AGE GROUP	WEIGHT	CYP2C19	Scr	BUN	ALB	TBIL	DBIL	ALT	AST	PPI	GC
1	0	3.77358	100	100000	.	.	0	DOSE	1	1	12	2	26.5	2	46	3.64	42.6	8.6	5	36.9	37.3	1	0
1	12	3.77358	100	100000	.	.	0	DOSE	1	1	12	2	26.5	2	46	3.64	42.6	8.6	5	36.9	37.3	1	0
1	24	3.77358	100	100000	.	.	0	DOSE	1	1	12	2	26.5	2	46	3.64	42.6	8.6	5	36.9	37.3	1	0
1	36	3.77358	100	100000	.	.	0	DOSE	1	1	12	2	26.5	2	46	3.64	42.6	8.6	5	36.9	37.3	1	0
1	48	3.77358	100	100000	.	.	0	DOSE	1	1	12	2	26.5	2	46	3.64	42.6	8.6	5	36.9	37.3	1	0
1	60	3.77358	100	100000	.	.	0	DOSE	1	1	12	2	26.5	2	46	3.64	42.6	8.6	5	36.9	37.3	1	0
1	72	3.77358	100	100000	.	.	0	DOSE	1	1	12	2	26.5	2	46	3.64	42.6	8.6	5	36.9	37.3	1	0
1	84	3.77358	100	100000	.	.	0	DOSE	1	1	12	2	26.5	2	46	3.64	42.6	8.6	5	36.9	37.3	1	0
1	96	3.77358	100	100000	.	.	0	DOSE	1	1	12	2	26.5	2	46	3.64	42.6	8.6	5	36.9	37.3	1	0
1	108	3.77358	100	100000	.	.	0	DOSE	1	1	12	2	26.5	2	46	3.64	42.6	8.6	5	36.9	37.3	1	0
1	120	3.77358	100	.	.	3.13	1	PK	1	1	12	2	26.5	2	46	3.64	42.6	8.6	5	36.9	37.3	1	0
1	132	3.77358	100	100000	.	.	0	DOSE	1	1	12	2	26.5	2	43	2.84	35.8	6.5	3.1	25.8	14.4	1	0
1	144	3.77358	100	100000	.	.	0	DOSE	1	1	12	2	26.5	2	43	2.84	35.8	6.5	3.1	25.8	14.4	1	0
1	156	3.77358	100	100000	.	.	0	DOSE	1	1	12	2	26.5	2	43	2.84	35.8	6.5	3.1	25.8	14.4	1	0
1	168	3.77358	100	100000	.	.	0	DOSE	1	1	12	2	26.5	2	43	2.84	35.8	6.5	3.1	25.8	14.4	1	0
1	180	3.77358	100	100000	.	.	0	DOSE	1	1	12	2	26.5	2	43	2.84	35.8	6.5	3.1	25.8	14.4	1	0
1	192	3.77358	100	.	.	1.16	1	PK	1	1	12	2	26.5	2	43	2.84	35.8	6.5	3.1	25.8	14.4	1	0
1	204	3.77358	100	100000	1	.	0	DOSE	2	1	12	2	26.5	2	43	2.84	35.8	6.5	3.1	25.8	14.4	0	1
1	216	3.77358	100	100000	1	.	0	DOSE	2	1	12	2	26.5	2	43	2.84	35.8	6.5	3.1	25.8	14.4	0	1
1	228	3.77358	100	100000	1	.	0	DOSE	2	1	12	2	26.5	2	43	2.84	35.8	6.5	3.1	25.8	14.4	0	1
1	240	3.77358	100	100000	1	.	0	DOSE	2	1	12	2	26.5	2	43	2.84	35.8	6.5	3.1	25.8	14.4	0	1
1	252	3.77358	100	100000	1	.	0	DOSE	2	1	12	2	26.5	2	43	2.84	35.8	6.5	3.1	25.8	14.4	0	1
1	264	3.77358	100	100000	1	.	0	DOSE	2	1	12	2	26.5	2	43	2.84	35.8	6.5	3.1	25.8	14.4	0	1
1	276	3.77358	100	100000	1	.	0	DOSE	2	1	12	2	26.5	2	43	2.84	35.8	6.5	3.1	25.8	14.4	0	1
1	288	3.77358	100	.	.	1.13	1	PK	2	1	12	2	26.5	2	43	2.84	35.8	6.5	3.1	25.8	14.4	0	1
1	300	3.77358	100	100000	.	.	0	DOSE	1	1	12	2	26.5	2	43	2.84	35.8	6.5	3.1	25.8	14.4	1	1
1	312	3.77358	100	100000	.	.	0	DOSE	1	1	12	2	26.5	2	43	2.84	35.8	6.5	3.1	25.8	14.4	1	1
1	324	3.77358	100	100000	.	.	0	DOSE	1	1	12	2	26.5	2	43	2.84	35.8	6.5	3.1	25.8	14.4	1	1
1	336	3.77358	100	100000	.	.	0	DOSE	1	1	12	2	26.5	2	43	2.84	35.8	6.5	3.1	25.8	14.4	1	1
1	348	3.77358	100	100000	.	.	0	DOSE	1	1	12	2	26.5	2	43	2.84	35.8	6.5	3.1	25.8	14.4	1	1
1	360	3.77358	100	.	.	1.4	1	PK	1	1	12	2	26.5	2	43	2.84	35.8	6.5	3.1	25.8	14.4	1	1
1	372	3.77358	100	100000	.	.	0	DOSE	1	1	12	2	26.5	2	43	2.84	35.8	6.5	3.1	25.8	14.4	1	1
1	384	3.77358	100	100000	.	.	0	DOSE	1	1	12	2	26.5	2	43	2.84	35.8	6.5	3.1	25.8	14.4	1	1
1	396	3.77358	100	100000	.	.	0	DOSE	1	1	12	2	26.5	2	43	2.84	35.8	6.5	3.1	25.8	14.4	1	1
1	408	3.77358	100	100000	.	.	0	DOSE	1	1	12	2	26.5	2	43	2.84	35.8	6.5	3.1	25.8	14.4	1	1
1	420	3.77358	100	100000	.	.	0	DOSE	1	1	12	2	26.5	2	43	2.84	35.8	6.5	3.1	25.8	14.4	1	1
1	432	3.77358	100	100000	.	.	0	DOSE	1	1	12	2	26.5	2	43	2.84	35.8	6.5	3.1	25.8	14.4	1	1
1	444	3.77358	100	100000	.	.	0	DOSE	1	1	12	2	26.5	2	43	2.84	35.8	6.5	3.1	25.8	14.4	1	1
1	456	3.77358	100	100000	.	.	0	DOSE	1	1	12	2	26.5	2	43	2.84	35.8	6.5	3.1	25.8	14.4	1	1
1	468	3.77358	100	100000	.	.	0	DOSE	1	1	12	2	26.5	2	43	2.84	35.8	6.5	3.1	25.8	14.4	1	1
1	480	3.77358	100	100000	.	.	0	DOSE	1	1	12	2	26.5	2	43	2.84	35.8	6.5	3.1	25.8	14.4	1	1
1	492	3.77358	100	100000	.	.	0	DOSE	1	1	12	2	26.5	2	43	2.84	35.8	6.5	3.1	25.8	14.4	1	1
1	504	3.77358	100	.	.	2.93	1	PK	1	1	12	2	26.5	2	43	2.84	35.8	6.5	3.1	25.8	14.4	1	1
1	516	3.77358	100	100000	.	.	0	DOSE	1	1	12	2	26.5	2	43	2.84	35.8	6.5	3.1	25.8	14.4	1	1
1	528	3.77358	100	100000	.	.	0	DOSE	1	1	12	2	26.5	2	43	2.84	35.8	6.5	3.1	25.8	14.4	1	1
1	540	3.77358	100	100000	.	.	0	DOSE	1	1	12	2	26.5	2	43	2.84	35.8	6.5	3.1	25.8	14.4	1	1
1	552	3.77358	100	100000	.	.	0	DOSE	1	1	12	2	26.5	2	43	2.84	35.8	6.5	3.1	25.8	14.4	1	1
1	564	3.77358	100	100000	.	.	0	DOSE	1	1	12	2	26.5	2	43	2.84	35.8	6.5	3.1	25.8	14.4	1	1
1	576	3.77358	100	100000	.	.	0	DOSE	1	1	12	2	26.5	2	43	2.84	35.8	6.5	3.1	25.8	14.4	1	1
1	588	3.77358	100	100000	.	.	0	DOSE	1	1	12	2	26.5	2	43	2.84	35.8	6.5	3.1	25.8	14.4	1	1
1	600	3.77358	100	100000	.	.	0	DOSE	1	1	12	2	26.5	2	43	2.84	35.8	6.5	3.1	25.8	14.4	1	1
1	612	3.77358	100	100000	.	.	0	DOSE	1	1	12	2	26.5	2	43	2.84	35.8	6.5	3.1	25.8	14.4	1	1
1	624	3.77358	100	100000	.	.	0	DOSE	1	1	12	2	26.5	2	43	2.84	35.8	6.5	3.1	25.8	14.4	1	1
1	636	3.77358	100	100000	.	.	0	DOSE	1	1	12	2	26.5	2	43	2.84	35.8	6.5	3.1	25.8	14.4	1	1
1	648	3.77358	100	100000	.	.	0	DOSE	1	1	12	2	26.5	2	43	2.84	35.8	6.5	3.1	25.8	14.4	1	1
1	660	3.77358	100	100000	.	.	0	DOSE	1	1	12	2	26.5	2	43	2.84	35.8	6.5	3.1	25.8	14.4	1	1
1	672	3.77358	100	100000	.	.	0	DOSE	1	1	12	2	26.5	2	43	2.84	35.8	6.5	3.1	25.8	14.4	1	1
1	684	3.77358	100	100000	.	.	0	DOSE	1	1	12	2	26.5	2	43	2.84	35.8	6.5	3.1	25.8	14.4	1	1
1	696	3.77358	100	100000	.	.	0	DOSE	1	1	12	2	26.5	2	43	2.84	35.8	6.5	3.1	25.8	14.4	1	1
1	708	3.77358	100	100000	.	.	0	DOSE	1	1	12	2	26.5	2	43	2.84	35.8	6.5	3.1	25.8	14.4	1	1
1	720	3.77358	100	100000	.	.	0	DOSE	1	1	12	2	26.5	2	43	2.84	35.8	6.5	3.1	25.8	14.4	1	1
1	732	3.77358	100	100000	.	.	0	DOSE	1	1	12	2	26.5	2	43	2.84	35.8	6.5	3.1	25.8	14.4	1	1
1	744	3.77358	100	100000	.	.	0	DOSE	1	1	12	2	26.5	2	43	2.84	35.8	6.5	3.1	25.8	14.4	1	1
1	756	3.77358	100	100000	.	.	0	DOSE	1	1	12	2	26.5	2	43	2.84	35.8	6.5	3.1	25.8	14.4	1	1
1	768	3.77358	100	100000	.	.	0	DOSE	1	1	12	2	26.5	2	43	2.84	35.8	6.5	3.1	25.8	14.4	1	1
1	780	3.77358	100	100000	.	.	0	DOSE	1	1	12	2	26.5	2	43	2.84	35.8	6.5	3.1	25.8	14.4	1	1
1	792	3.77358	100	.	.	2.39	1	PK	1	1	12	2	26.5	2	43	2.84	35.8	6.5	3.1	25.8	14.4	1	1
1	804	3.77358	100	100000	.	.	0	DOSE	1	1	12	2	26.5	2	43	2.84	35.8	6.5	3.1	25.8	14.4	1	1
1	816	3.77358	100	100000	.	.	0	DOSE	1	1	12	2	26.5	2	43	2.84	35.8	6.5	3.1	25.8	14.4	1	1
1	828	3.77358	100	100000	.	.	0	DOSE	1	1	12	2	26.5	2	43	2.84	35.8	6.5	3.1	25.8	14.4	1	1
1	840	3.77358	100	100000	.	.	0	DOSE	1	1	12	2	26.5	2	43	2.84	35.8	6.5	3.1	25.8	14.4	1	1
1	852	3.77358	100	100000	.	.	0	DOSE	1	1	12	2	26.5	2	43	2.84	35.8	6.5	3.1	25.8	14.4	1	1
1	864	3.77358	100	100000	.	.	0	DOSE	1	1	12	2	26.5	2	43	2.84	35.8	6.5	3.1	25.8	14.4	1	1
1	876	3.77358	100	100000	.	.	0	DOSE	1	1	12	2	26.5	2	43	2.84	35.8	6.5	3.1	25.8	14.4	1	1
1	888	3.77358	100	100000	.	.	0	DOSE	1	1	12	2	26.5	2	43	2.84	35.8	6.5	3.1	25.8	14.4	1	1
1	900	3.77358	100	100000	.	.	0	DOSE	1	1	12	2	26.5	2	43	2.84	35.8	6.5	3.1	25.8	14.4	1	1
1	912	3.77358	100	100000	.	.	0	DOSE	1	1	12	2	26.5	2	43	2.84	35.8	6.5	3.1	25.8	14.4	1	1
1	924	3.77358	100	100000	.	.	0	DOSE	1	1	12	2	26.5	2	43	2.84	35.8	6.5	3.1	25.8	14.4	1	1
1	936	3.77358	100	100000	.	.	0	DOSE	1	1	12	2	26.5	2	43	2.84	35.8	6.5	3.1	25.8	14.4	1	1
1	948	3.77358	100	100000	.	.	0	DOSE	1	1	12	2	26.5	2	43	2.84	35.8	6.5	3.1	25.8	14.4	1	1
1	960	3.77358	100	.	.	0.61	1	PK	1	1	12	2	26.5	2	43	2.84	35.8	6.5	3.1	25.8	14.4	1	1
1	972	3.77358	100	100000	.	.	0	DOSE	1	1	12	2	26.5	2	43	2.84	35.8	6.5	3.1	25.8	14.4	1	1
1	984	3.77358	100	100000	.	.	0	DOSE	1	1	12	2	26.5	2	43	2.84	35.8	6.5	3.1	25.8	14.4	1	1
1	996	3.77358	100	100000	.	.	0	DOSE	1	1	12	2	26.5	2	43	2.84	35.8	6.5	3.1	25.8	14.4	1	1
1	1008	3.77358	100	100000	.	.	0	DOSE	1	1	12	2	26.5	2	43	2.84	35.8	6.5	3.1	25.8	14.4	1	1
1	1020	3.77358	100	100000	.	.	0	DOSE	1	1	12	2	26.5	2	43	2.84	35.8	6.5	3.1	25.8	14.4	1	1
1	1032	3.77358	100	.	.	1.86	1	PK	1	1	12	2	26.5	2	43	2.84	35.8	6.5	3.1	25.8	14.4	1	1
1	1044	3.77358	100	100000	.	.	0	DOSE	1	1	12	2	26.5	2	43	2.84	35.8	6.5	3.1	25.8	14.4	1	1
1	1056	3.77358	100	100000	.	.	0	DOSE	1	1	12	2	26.5	2	43	2.84	35.8	6.5	3.1	25.8	14.4	1	1
1	1068	3.77358	100	100000	.	.	0	DOSE	1	1	12	2	26.5	2	43	2.84	35.8	6.5	3.1	25.8	14.4	1	1
1	1080	3.77358	100	100000	.	.	0	DOSE	1	1	12	2	26.5	2	43	2.84	35.8	6.5	3.1	25.8	14.4	1	1
1	1092	3.77358	100	100000	.	.	0	DOSE	1	1	12	2	26.5	2	43	2.84	35.8	6.5	3.1	25.8	14.4	1	1
1	1104	3.77358	100	100000	.	.	0	DOSE	1	1	12	2	26.5	2	43	2.84	35.8	6.5	3.1	25.8	14.4	1	1
1	1116	3.77358	100	100000	.	.	0	DOSE	1	1	12	2	26.5	2	43	2.84	35.8	6.5	3.1	25.8	14.4	1	1
1	1128	3.77358	100	.	.	1.92	1	PK	1	1	12	2	26.5	2	43	2.84	35.8	6.5	3.1	25.8	14.4	1	1
1	1140	3.77358	100	100000	.	.	0	DOSE	1	1	12	2	26.5	2	43	2.84	35.8	6.5	3.1	25.8	14.4	0	1
1	1152	3.77358	100	100000	.	.	0	DOSE	1	1	12	2	26.5	2	43	2.84	35.8	6.5	3.1	25.8	14.4	0	1
1	1164	3.77358	100	100000	.	.	0	DOSE	1	1	12	2	26.5	2	43	2.84	35.8	6.5	3.1	25.8	14.4	0	1
1	1176	3.77358	100	100000	.	.	0	DOSE	1	1	12	2	26.5	2	43	2.84	35.8	6.5	3.1	25.8	14.4	0	1
1	1188	3.77358	100	100000	.	.	0	DOSE	1	1	12	2	26.5	2	43	2.84	35.8	6.5	3.1	25.8	14.4	0	1
1	1200	3.77358	100	100000	.	.	0	DOSE	1	1	12	2	26.5	2	43	2.84	35.8	6.5	3.1	25.8	14.4	0	1
1	1212	3.77358	100	100000	.	.	0	DOSE	1	1	12	2	26.5	2	43	2.84	35.8	6.5	3.1	25.8	14.4	0	1
1	1224	3.77358	100	100000	.	.	0	DOSE	1	1	12	2	26.5	2	43	2.84	35.8	6.5	3.1	25.8	14.4	0	1
1	1236	3.77358	100	100000	.	.	0	DOSE	1	1	12	2	26.5	2	43	2.84	35.8	6.5	3.1	25.8	14.4	0	1
1	1248	3.77358	100	100000	.	.	0	DOSE	1	1	12	2	26.5	2	43	2.84	35.8	6.5	3.1	25.8	14.4	0	1
1	1260	3.77358	100	100000	.	.	0	DOSE	1	1	12	2	26.5	2	43	2.84	35.8	6.5	3.1	25.8	14.4	0	1
1	1272	3.77358	100	.	.	0.75	1	PK	1	1	12	2	26.5	2	43	2.84	35.8	6.5	3.1	25.8	14.4	0	1
1	1284	3.77358	100	100000	.	.	0	DOSE	1	1	12	2	26.5	2	43	2.84	35.8	6.5	3.1	25.8	14.4	0	1
1	1296	3.77358	100	100000	.	.	0	DOSE	1	1	12	2	26.5	2	43	2.84	35.8	6.5	3.1	25.8	14.4	0	1
1	1308	3.77358	100	100000	.	.	0	DOSE	1	1	12	2	26.5	2	43	2.84	35.8	6.5	3.1	25.8	14.4	0	1
1	1320	3.77358	100	100000	.	.	0	DOSE	1	1	12	2	26.5	2	43	2.84	35.8	6.5	3.1	25.8	14.4	0	1
1	1332	3.77358	100	100000	.	.	0	DOSE	1	1	12	2	26.5	2	43	2.84	35.8	6.5	3.1	25.8	14.4	0	1
1	1344	3.77358	100	.	.	0.42	1	PK	1	1	12	2	26.5	2	43	2.84	35.8	6.5	3.1	25.8	14.4	0	1
1	1356	3.77358	100	100000	.	.	0	DOSE	1	1	12	2	26.5	2	46	6.09	24.6	17.9	9.5	17.3	13.9	0	1
1	1368	3.77358	100	100000	.	.	0	DOSE	1	1	12	2	26.5	2	46	6.09	24.6	17.9	9.5	17.3	13.9	0	1
1	1380	3.77358	100	100000	.	.	0	DOSE	1	1	12	2	26.5	2	46	6.09	24.6	17.9	9.5	17.3	13.9	0	1
1	1392	3.77358	100	100000	.	.	0	DOSE	1	1	12	2	26.5	2	46	6.09	24.6	17.9	9.5	17.3	13.9	0	1
1	1404	3.77358	100	100000	.	.	0	DOSE	1	1	12	2	26.5	2	46	6.09	24.6	17.9	9.5	17.3	13.9	0	1
1	1416	3.77358	100	100000	.	.	0	DOSE	1	1	12	2	26.5	2	46	6.09	24.6	17.9	9.5	17.3	13.9	0	1
1	1428	3.77358	100	100000	.	.	0	DOSE	1	1	12	2	26.5	2	46	6.09	24.6	17.9	9.5	17.3	13.9	0	1
1	1440	3.77358	100	.	.	0.99	1	PK	1	1	12	2	26.5	2	46	6.09	24.6	17.9	9.5	17.3	13.9	0	1
2	0	4	200	200000	1	.	0	DOSE	2	1	14	3	50	2	50	5.79	21.6	19.5	10.5	9	12	0	1
2	12	4	200	200000	1	.	0	DOSE	2	1	14	3	50	2	50	5.79	21.6	19.5	10.5	9	12	0	1
2	24	4	200	200000	1	.	0	DOSE	2	1	14	3	50	2	50	5.79	21.6	19.5	10.5	9	12	0	1
2	36	4	200	200000	1	.	0	DOSE	2	1	14	3	50	2	50	5.79	21.6	19.5	10.5	9	12	0	1
2	48	4	200	.	.	1.82	1	PK	2	1	14	3	50	2	50	5.79	21.6	19.5	10.5	9	12	0	1
3	0	4.44444	100	100000	1	.	0	DOSE	2	1	6	2	22.5	2	39	5.75	31.7	26.9	12.7	13.6	26.4	0	1
3	12	4.44444	100	100000	1	.	0	DOSE	2	1	6	2	22.5	2	39	5.75	31.7	26.9	12.7	13.6	26.4	0	1
3	24	4.44444	100	100000	1	.	0	DOSE	2	1	6	2	22.5	2	39	5.75	31.7	26.9	12.7	13.6	26.4	0	1
3	36	4.44444	100	100000	1	.	0	DOSE	2	1	6	2	22.5	2	39	5.75	31.7	26.9	12.7	13.6	26.4	0	1
3	48	4.44444	100	100000	1	.	0	DOSE	2	1	6	2	22.5	2	39	5.75	31.7	26.9	12.7	13.6	26.4	0	1
3	60	4.44444	100	100000	1	.	0	DOSE	2	1	6	2	22.5	2	39	5.75	31.7	26.9	12.7	13.6	26.4	0	1
3	72	4.44444	100	100000	1	.	0	DOSE	2	1	6	2	22.5	2	39	5.75	31.7	26.9	12.7	13.6	26.4	0	1
3	84	4.44444	100	100000	1	.	0	DOSE	2	1	6	2	22.5	2	39	5.75	31.7	26.9	12.7	13.6	26.4	0	1
3	96	4.44444	100	100000	1	.	0	DOSE	2	1	6	2	22.5	2	39	5.75	31.7	26.9	12.7	13.6	26.4	0	1
3	108	4.44444	100	100000	1	.	0	DOSE	2	1	6	2	22.5	2	39	5.75	31.7	26.9	12.7	13.6	26.4	0	1
3	120	4.44444	100	100000	1	.	0	DOSE	2	1	6	2	22.5	2	39	5.75	31.7	26.9	12.7	13.6	26.4	0	1
3	132	4.44444	100	100000	1	.	0	DOSE	2	1	6	2	22.5	2	39	5.75	31.7	26.9	12.7	13.6	26.4	0	1
3	144	4.44444	100	.	.	1.98	1	PK	2	1	6	2	22.5	2	39	5.75	31.7	26.9	12.7	13.6	26.4	0	1
4	0	9.52381	100	100000	.	.	0	DOSE	1	2	2	1	10.5	2	30	4.19	37.2	18.3	7.6	158.6	54.4	1	1
4	12	9.52381	100	100000	.	.	0	DOSE	1	2	2	1	10.5	2	30	4.19	37.2	18.3	7.6	158.6	54.4	1	1
4	24	9.52381	100	100000	.	.	0	DOSE	1	2	2	1	10.5	2	30	4.19	37.2	18.3	7.6	158.6	54.4	1	1
4	36	9.52381	100	100000	.	.	0	DOSE	1	2	2	1	10.5	2	30	4.19	37.2	18.3	7.6	158.6	54.4	1	1
4	48	9.52381	100	100000	.	.	0	DOSE	1	2	2	1	10.5	2	30	4.19	37.2	18.3	7.6	158.6	54.4	1	1
4	60	9.52381	100	100000	.	.	0	DOSE	1	2	2	1	10.5	2	30	4.19	37.2	18.3	7.6	158.6	54.4	1	1
4	72	9.52381	100	100000	.	.	0	DOSE	1	2	2	1	10.5	2	30	4.19	37.2	18.3	7.6	158.6	54.4	1	1
4	84	9.52381	100	100000	.	.	0	DOSE	1	2	2	1	10.5	2	30	4.19	37.2	18.3	7.6	158.6	54.4	1	1
4	96	9.52381	100	100000	.	.	0	DOSE	1	2	2	1	10.5	2	30	4.19	37.2	18.3	7.6	158.6	54.4	1	1
4	108	9.52381	100	100000	.	.	0	DOSE	1	2	2	1	10.5	2	30	4.19	37.2	18.3	7.6	158.6	54.4	1	1
4	120	9.52381	100	100000	.	.	0	DOSE	1	2	2	1	10.5	2	30	4.19	37.2	18.3	7.6	158.6	54.4	1	1
4	132	9.52381	100	100000	.	.	0	DOSE	1	2	2	1	10.5	2	30	4.19	37.2	18.3	7.6	158.6	54.4	1	1
4	144	9.52381	100	.	.	0.09	1	PK	1	2	2	1	10.5	2	30	4.19	37.2	18.3	7.6	158.6	54.4	1	1
5	0	5.26316	200	200000	1	.	0	DOSE	2	2	11	2	38	2	57	4.42	26	19	10.2	28.9	34.9	1	0
5	12	5.26316	200	200000	1	.	0	DOSE	2	2	11	2	38	2	57	4.42	26	19	10.2	28.9	34.9	1	0
5	24	5.26316	200	200000	1	.	0	DOSE	2	2	11	2	38	2	57	4.42	26	19	10.2	28.9	34.9	1	0
5	36	5.26316	200	200000	1	.	0	DOSE	2	2	11	2	38	2	57	4.42	26	19	10.2	28.9	34.9	1	0
5	48	5.26316	200	200000	1	.	0	DOSE	2	2	11	2	38	2	57	4.42	26	19	10.2	28.9	34.9	1	0
5	60	5.26316	200	200000	1	.	0	DOSE	2	2	11	2	38	2	57	4.42	26	19	10.2	28.9	34.9	1	0
5	72	5.26316	200	200000	1	.	0	DOSE	2	2	11	2	38	2	57	4.42	26	19	10.2	28.9	34.9	1	0
5	84	5.26316	200	200000	1	.	0	DOSE	2	2	11	2	38	2	57	4.42	26	19	10.2	28.9	34.9	1	0
5	96	5.26316	200	.	.	7.63	1	PK	2	2	11	2	38	2	57	4.42	26	19	10.2	28.9	34.9	1	0
5	108	5.26316	200	200000	.	.	0	DOSE	1	2	11	2	38	2	57	4.42	26	19	10.2	28.9	34.9	1	0
5	120	5.26316	200	200000	.	.	0	DOSE	1	2	11	2	38	2	57	4.42	26	19	10.2	28.9	34.9	1	0
5	132	5.26316	200	200000	.	.	0	DOSE	1	2	11	2	38	2	57	4.42	26	19	10.2	28.9	34.9	1	0
5	144	5.26316	200	200000	.	.	0	DOSE	1	2	11	2	38	2	57	4.42	26	19	10.2	28.9	34.9	1	0
5	156	5.26316	200	200000	.	.	0	DOSE	1	2	11	2	38	2	57	4.42	26	19	10.2	28.9	34.9	1	0
5	168	5.26316	200	200000	.	.	0	DOSE	1	2	11	2	38	2	57	4.42	26	19	10.2	28.9	34.9	1	0
5	180	5.26316	200	200000	.	.	0	DOSE	1	2	11	2	38	2	57	4.42	26	19	10.2	28.9	34.9	1	0
5	192	5.26316	200	200000	.	.	0	DOSE	1	2	11	2	38	2	57	4.42	26	19	10.2	28.9	34.9	1	0
5	204	5.26316	200	200000	.	.	0	DOSE	1	2	11	2	38	2	57	4.42	26	19	10.2	28.9	34.9	1	0
5	216	5.26316	200	200000	.	.	0	DOSE	1	2	11	2	38	2	57	4.42	26	19	10.2	28.9	34.9	1	0
5	228	5.26316	200	200000	.	.	0	DOSE	1	2	11	2	38	2	57	4.42	26	19	10.2	28.9	34.9	1	0
5	240	5.26316	200	200000	.	.	0	DOSE	1	2	11	2	38	2	57	4.42	26	19	10.2	28.9	34.9	1	0
5	252	5.26316	200	200000	.	.	0	DOSE	1	2	11	2	38	2	57	4.42	26	19	10.2	28.9	34.9	1	0
5	264	5.26316	200	.	.	5.55	1	PK	1	2	11	2	38	2	57	4.42	26	19	10.2	28.9	34.9	1	0
6	0	4	100	100000	.	.	0	DOSE	1	2	8	2	25	2	35	2.93	34.8	8.3	3.8	39.8	64.2	0	0
6	12	4	100	100000	.	.	0	DOSE	1	2	8	2	25	2	35	2.93	34.8	8.3	3.8	39.8	64.2	0	0
6	24	4	100	100000	.	.	0	DOSE	1	2	8	2	25	2	35	2.93	34.8	8.3	3.8	39.8	64.2	0	0
6	36	4	100	100000	.	.	0	DOSE	1	2	8	2	25	2	35	2.93	34.8	8.3	3.8	39.8	64.2	0	0
6	48	4	100	100000	.	.	0	DOSE	1	2	8	2	25	2	35	2.93	34.8	8.3	3.8	39.8	64.2	0	0
6	60	4	100	100000	.	.	0	DOSE	1	2	8	2	25	2	35	2.93	34.8	8.3	3.8	39.8	64.2	0	0
6	72	4	100	100000	.	.	0	DOSE	1	2	8	2	25	2	35	2.93	34.8	8.3	3.8	39.8	64.2	0	0
6	84	4	100	100000	.	.	0	DOSE	1	2	8	2	25	2	35	2.93	34.8	8.3	3.8	39.8	64.2	0	0
6	96	4	100	.	.	0.12	1	PK	1	2	8	2	25	2	35	2.93	34.8	8.3	3.8	39.8	64.2	0	0
7	0	8.69565	200	200000	.	.	0	DOSE	1	1	6	2	23	1	45	2.45	40.4	5.6	2.2	13.9	19.5	0	0
7	12	8.69565	200	200000	.	.	0	DOSE	1	1	6	2	23	1	45	2.45	40.4	5.6	2.2	13.9	19.5	0	0
7	24	8.69565	200	200000	.	.	0	DOSE	1	1	6	2	23	1	45	2.45	40.4	5.6	2.2	13.9	19.5	0	0
7	36	8.69565	200	200000	.	.	0	DOSE	1	1	6	2	23	1	45	2.45	40.4	5.6	2.2	13.9	19.5	0	0
7	48	8.69565	200	200000	.	.	0	DOSE	1	1	6	2	23	1	45	2.45	40.4	5.6	2.2	13.9	19.5	0	0
7	60	8.69565	200	200000	.	.	0	DOSE	1	1	6	2	23	1	45	2.45	40.4	5.6	2.2	13.9	19.5	0	0
7	72	8.69565	200	200000	.	.	0	DOSE	1	1	6	2	23	1	45	2.45	40.4	5.6	2.2	13.9	19.5	0	0
7	84	8.69565	200	200000	.	.	0	DOSE	1	1	6	2	23	1	45	2.45	40.4	5.6	2.2	13.9	19.5	0	0
7	96	8.69565	200	200000	.	.	0	DOSE	1	1	6	2	23	1	45	2.45	40.4	5.6	2.2	13.9	19.5	0	0
7	108	8.69565	200	200000	.	.	0	DOSE	1	1	6	2	23	1	45	2.45	40.4	5.6	2.2	13.9	19.5	0	0
7	120	8.69565	200	200000	.	.	0	DOSE	1	1	6	2	23	1	45	2.45	40.4	5.6	2.2	13.9	19.5	0	0
7	132	8.69565	200	200000	.	.	0	DOSE	1	1	6	2	23	1	45	2.45	40.4	5.6	2.2	13.9	19.5	0	0
7	144	8.69565	200	.	.	5.78	1	PK	1	1	6	2	23	1	45	2.45	40.4	5.6	2.2	13.9	19.5	0	0
8	0	13.7931	200	200000	.	.	0	DOSE	1	2	3	1	14.5	2	37	2.75	43.1	8.2	3.4	67.5	51.3	0	0
8	12	13.7931	200	200000	.	.	0	DOSE	1	2	3	1	14.5	2	37	2.75	43.1	8.2	3.4	67.5	51.3	0	0
8	24	13.7931	200	200000	.	.	0	DOSE	1	2	3	1	14.5	2	37	2.75	43.1	8.2	3.4	67.5	51.3	0	0
8	36	13.7931	200	200000	.	.	0	DOSE	1	2	3	1	14.5	2	37	2.75	43.1	8.2	3.4	67.5	51.3	0	0
8	48	13.7931	200	200000	.	.	0	DOSE	1	2	3	1	14.5	2	37	2.75	43.1	8.2	3.4	67.5	51.3	0	0
8	60	13.7931	200	200000	.	.	0	DOSE	1	2	3	1	14.5	2	37	2.75	43.1	8.2	3.4	67.5	51.3	0	0
8	72	13.7931	200	200000	.	.	0	DOSE	1	2	3	1	14.5	2	37	2.75	43.1	8.2	3.4	67.5	51.3	0	0
8	84	13.7931	200	200000	.	.	0	DOSE	1	2	3	1	14.5	2	37	2.75	43.1	8.2	3.4	67.5	51.3	0	0
8	96	13.7931	200	.	.	2.31	1	PK	1	2	3	1	14.5	2	37	2.75	43.1	8.2	3.4	67.5	51.3	0	0
8	108	13.7931	200	200000	.	.	0	DOSE	1	2	3	1	14.5	2	37	2.75	43.1	8.2	3.4	67.5	51.3	0	0
8	120	13.7931	200	200000	.	.	0	DOSE	1	2	3	1	14.5	2	37	2.75	43.1	8.2	3.4	67.5	51.3	0	0
8	132	13.7931	200	200000	.	.	0	DOSE	1	2	3	1	14.5	2	37	2.75	43.1	8.2	3.4	67.5	51.3	0	0
8	144	13.7931	200	200000	.	.	0	DOSE	1	2	3	1	14.5	2	37	2.75	43.1	8.2	3.4	67.5	51.3	0	0
8	156	13.7931	200	200000	.	.	0	DOSE	1	2	3	1	14.5	2	37	2.75	43.1	8.2	3.4	67.5	51.3	0	0
8	168	13.7931	200	.	.	1.12	1	PK	1	2	3	1	14.5	2	37	2.75	43.1	8.2	3.4	67.5	51.3	0	0
9	0	3.7037	200	200000	.	.	0	DOSE	1	1	14	3	54	2	60	4.24	36.7	11.3	5.8	10.2	10.4	1	0
9	12	3.7037	200	200000	.	.	0	DOSE	1	1	14	3	54	2	60	4.24	36.7	11.3	5.8	10.2	10.4	1	0
9	24	3.7037	200	200000	.	.	0	DOSE	1	1	14	3	54	2	60	4.24	36.7	11.3	5.8	10.2	10.4	1	0
9	36	3.7037	200	200000	.	.	0	DOSE	1	1	14	3	54	2	60	4.24	36.7	11.3	5.8	10.2	10.4	1	0
9	48	3.7037	200	.	.	1.42	1	PK	1	1	14	3	54	2	60	4.24	36.7	11.3	5.8	10.2	10.4	1	0
9	60	3.7037	200	200000	.	.	0	DOSE	1	1	14	3	54	2	60	4.24	36.7	11.3	5.8	10.2	10.4	0	0
9	72	3.7037	200	200000	.	.	0	DOSE	1	1	14	3	54	2	60	4.24	36.7	11.3	5.8	10.2	10.4	0	0
9	84	3.7037	200	200000	.	.	0	DOSE	1	1	14	3	54	2	60	4.24	36.7	11.3	5.8	10.2	10.4	0	0
9	96	3.7037	200	200000	.	.	0	DOSE	1	1	14	3	54	2	60	4.24	36.7	11.3	5.8	10.2	10.4	0	0
9	108	3.7037	200	200000	.	.	0	DOSE	1	1	14	3	54	2	60	4.24	36.7	11.3	5.8	10.2	10.4	0	0
9	120	3.7037	200	200000	.	.	0	DOSE	1	1	14	3	54	2	60	4.24	36.7	11.3	5.8	10.2	10.4	0	0
9	132	3.7037	200	200000	.	.	0	DOSE	1	1	14	3	54	2	60	4.24	36.7	11.3	5.8	10.2	10.4	0	0
9	144	3.7037	200	200000	.	.	0	DOSE	1	1	14	3	54	2	60	4.24	36.7	11.3	5.8	10.2	10.4	0	0
9	156	3.7037	200	200000	.	.	0	DOSE	1	1	14	3	54	2	60	4.24	36.7	11.3	5.8	10.2	10.4	0	0
9	168	3.7037	200	200000	.	.	0	DOSE	1	1	14	3	54	2	60	4.24	36.7	11.3	5.8	10.2	10.4	0	0
9	180	3.7037	200	200000	.	.	0	DOSE	1	1	14	3	54	2	60	4.24	36.7	11.3	5.8	10.2	10.4	0	0
9	192	3.7037	200	200000	.	.	0	DOSE	1	1	14	3	54	2	60	4.24	36.7	11.3	5.8	10.2	10.4	0	0
9	204	3.7037	200	200000	.	.	0	DOSE	1	1	14	3	54	2	60	4.24	36.7	11.3	5.8	10.2	10.4	0	0
9	216	3.7037	200	.	.	0.65	1	PK	1	1	14	3	54	2	60	4.24	36.7	11.3	5.8	10.2	10.4	0	0
9	228	5.55556	300	300000	.	.	0	DOSE	1	1	14	3	54	2	60	4.24	36.7	11.3	5.8	10.2	10.4	0	0
9	240	5.55556	300	300000	.	.	0	DOSE	1	1	14	3	54	2	60	4.24	36.7	11.3	5.8	10.2	10.4	0	0
9	252	5.55556	300	300000	.	.	0	DOSE	1	1	14	3	54	2	60	4.24	36.7	11.3	5.8	10.2	10.4	0	0
9	264	5.55556	300	300000	.	.	0	DOSE	1	1	14	3	54	2	60	4.24	36.7	11.3	5.8	10.2	10.4	0	0
9	276	5.55556	300	300000	.	.	0	DOSE	1	1	14	3	54	2	60	4.24	36.7	11.3	5.8	10.2	10.4	0	0
9	288	5.55556	300	300000	.	.	0	DOSE	1	1	14	3	54	2	60	4.24	36.7	11.3	5.8	10.2	10.4	0	0
9	300	5.55556	300	300000	.	.	0	DOSE	1	1	14	3	54	2	60	4.24	36.7	11.3	5.8	10.2	10.4	0	0
9	312	5.55556	300	.	.	2.28	1	PK	1	1	14	3	54	2	60	4.24	36.7	11.3	5.8	10.2	10.4	0	0
10	0	7.5	150	150000	.	.	0	DOSE	1	1	5	1	20	1	52	3.44	38.9	4.3	1.7	12.4	30.2	0	0
10	12	7.5	150	150000	.	.	0	DOSE	1	1	5	1	20	1	52	3.44	38.9	4.3	1.7	12.4	30.2	0	0
10	24	7.5	150	150000	.	.	0	DOSE	1	1	5	1	20	1	52	3.44	38.9	4.3	1.7	12.4	30.2	0	0
10	36	7.5	150	150000	.	.	0	DOSE	1	1	5	1	20	1	52	3.44	38.9	4.3	1.7	12.4	30.2	0	0
10	48	7.5	150	150000	.	.	0	DOSE	1	1	5	1	20	1	52	3.44	38.9	4.3	1.7	12.4	30.2	0	0
10	60	7.5	150	150000	.	.	0	DOSE	1	1	5	1	20	1	52	3.44	38.9	4.3	1.7	12.4	30.2	0	0
10	72	7.5	150	150000	.	.	0	DOSE	1	1	5	1	20	1	52	3.44	38.9	4.3	1.7	12.4	30.2	0	0
10	84	7.5	150	150000	.	.	0	DOSE	1	1	5	1	20	1	52	3.44	38.9	4.3	1.7	12.4	30.2	0	0
10	96	7.5	150	150000	.	.	0	DOSE	1	1	5	1	20	1	52	3.44	38.9	4.3	1.7	12.4	30.2	0	0
10	108	7.5	150	150000	.	.	0	DOSE	1	1	5	1	20	1	52	3.44	38.9	4.3	1.7	12.4	30.2	0	0
10	120	7.5	150	150000	.	.	0	DOSE	1	1	5	1	20	1	52	3.44	38.9	4.3	1.7	12.4	30.2	0	0
10	132	7.5	150	150000	.	.	0	DOSE	1	1	5	1	20	1	52	3.44	38.9	4.3	1.7	12.4	30.2	0	0
10	144	7.5	150	.	.	1	1	PK	1	1	5	1	20	1	52	3.44	38.9	4.3	1.7	12.4	30.2	0	0
11	0	3.77358	200	200000	.	.	0	DOSE	1	1	14	3	53	2	66	2.97	41.9	5.7	2.1	16.4	20.4	1	0
11	12	3.77358	200	200000	.	.	0	DOSE	1	1	14	3	53	2	66	2.97	41.9	5.7	2.1	16.4	20.4	1	0
11	24	3.77358	200	200000	.	.	0	DOSE	1	1	14	3	53	2	66	2.97	41.9	5.7	2.1	16.4	20.4	1	0
11	36	3.77358	200	200000	.	.	0	DOSE	1	1	14	3	53	2	66	2.97	41.9	5.7	2.1	16.4	20.4	1	0
11	48	3.77358	200	.	.	1.71	1	PK	1	1	14	3	53	2	66	2.97	41.9	5.7	2.1	16.4	20.4	1	0
11	60	3.77358	200	200000	.	.	0	DOSE	1	1	14	3	53	2	66	2.97	41.9	5.7	2.1	16.4	20.4	1	1
11	72	3.77358	200	200000	.	.	0	DOSE	1	1	14	3	53	2	66	2.97	41.9	5.7	2.1	16.4	20.4	1	1
11	84	3.77358	200	200000	.	.	0	DOSE	1	1	14	3	53	2	66	2.97	41.9	5.7	2.1	16.4	20.4	1	1
11	96	3.77358	200	200000	.	.	0	DOSE	1	1	14	3	53	2	66	2.97	41.9	5.7	2.1	16.4	20.4	1	1
11	108	3.77358	200	200000	.	.	0	DOSE	1	1	14	3	53	2	66	2.97	41.9	5.7	2.1	16.4	20.4	1	1
11	120	3.77358	200	.	.	2.57	1	PK	1	1	14	3	53	2	66	2.97	41.9	5.7	2.1	16.4	20.4	1	1
11	132	3.77358	200	200000	.	.	0	DOSE	1	1	14	3	53	2	66	2.97	41.9	5.7	2.1	16.4	20.4	1	1
11	144	3.77358	200	200000	.	.	0	DOSE	1	1	14	3	53	2	66	2.97	41.9	5.7	2.1	16.4	20.4	1	1
11	156	3.77358	200	200000	.	.	0	DOSE	1	1	14	3	53	2	66	2.97	41.9	5.7	2.1	16.4	20.4	1	1
11	168	3.77358	200	200000	.	.	0	DOSE	1	1	14	3	53	2	66	2.97	41.9	5.7	2.1	16.4	20.4	1	1
11	180	3.77358	200	200000	.	.	0	DOSE	1	1	14	3	53	2	66	2.97	41.9	5.7	2.1	16.4	20.4	1	1
11	192	3.77358	200	200000	.	.	0	DOSE	1	1	14	3	53	2	66	2.97	41.9	5.7	2.1	16.4	20.4	1	1
11	204	3.77358	200	200000	.	.	0	DOSE	1	1	14	3	53	2	66	2.97	41.9	5.7	2.1	16.4	20.4	1	1
11	216	3.77358	200	.	.	3.18	1	PK	1	1	14	3	53	2	66	2.97	41.9	5.7	2.1	16.4	20.4	1	1
12	0	4	200	200000	.	.	0	DOSE	1	1	14	3	50	1	54	3.74	32.7	7.3	3.3	24.3	20.6	1	0
12	12	4	200	200000	.	.	0	DOSE	1	1	14	3	50	1	54	3.74	32.7	7.3	3.3	24.3	20.6	1	0
12	24	4	200	200000	.	.	0	DOSE	1	1	14	3	50	1	54	3.74	32.7	7.3	3.3	24.3	20.6	1	0
12	36	4	200	200000	.	.	0	DOSE	1	1	14	3	50	1	54	3.74	32.7	7.3	3.3	24.3	20.6	1	0
12	48	4	200	200000	.	.	0	DOSE	1	1	14	3	50	1	54	3.74	32.7	7.3	3.3	24.3	20.6	1	0
12	60	4	200	200000	.	.	0	DOSE	1	1	14	3	50	1	54	3.74	32.7	7.3	3.3	24.3	20.6	1	0
12	72	4	200	200000	.	.	0	DOSE	1	1	14	3	50	1	54	3.74	32.7	7.3	3.3	24.3	20.6	1	0
12	84	4	200	200000	.	.	0	DOSE	1	1	14	3	50	1	54	3.74	32.7	7.3	3.3	24.3	20.6	1	0
12	96	4	200	200000	.	.	0	DOSE	1	1	14	3	50	1	54	3.74	32.7	7.3	3.3	24.3	20.6	1	0
12	108	4	200	200000	.	.	0	DOSE	1	1	14	3	50	1	54	3.74	32.7	7.3	3.3	24.3	20.6	1	0
12	120	4	200	200000	.	.	0	DOSE	1	1	14	3	50	1	54	3.74	32.7	7.3	3.3	24.3	20.6	1	0
12	132	4	200	200000	.	.	0	DOSE	1	1	14	3	50	1	54	3.74	32.7	7.3	3.3	24.3	20.6	1	0
12	144	4	200	.	.	1.47	1	PK	1	1	14	3	50	1	54	3.74	32.7	7.3	3.3	24.3	20.6	1	0
12	156	4	200	200000	.	.	0	DOSE	1	1	14	3	50	1	62.6	3.78	33.2	6.8	3	28.5	11.7	1	0
12	168	4	200	200000	.	.	0	DOSE	1	1	14	3	50	1	62.6	3.78	33.2	6.8	3	28.5	11.7	1	0
12	180	4	200	200000	.	.	0	DOSE	1	1	14	3	50	1	62.6	3.78	33.2	6.8	3	28.5	11.7	1	0
12	192	4	200	200000	.	.	0	DOSE	1	1	14	3	50	1	62.6	3.78	33.2	6.8	3	28.5	11.7	1	0
12	204	4	200	200000	.	.	0	DOSE	1	1	14	3	50	1	62.6	3.78	33.2	6.8	3	28.5	11.7	1	0
12	216	4	200	.	.	0.71	1	PK	1	1	14	3	50	1	62.6	3.78	33.2	6.8	3	28.5	11.7	1	0
12	228	4	200	200000	.	.	0	DOSE	1	1	14	3	50	1	52	3.93	33.4	12.3	6.2	13.2	34.7	1	0
12	240	4	200	200000	.	.	0	DOSE	1	1	14	3	50	1	52	3.93	33.4	12.3	6.2	13.2	34.7	1	0
12	252	4	200	200000	.	.	0	DOSE	1	1	14	3	50	1	52	3.93	33.4	12.3	6.2	13.2	34.7	1	0
12	264	4	200	200000	.	.	0	DOSE	1	1	14	3	50	1	52	3.93	33.4	12.3	6.2	13.2	34.7	1	0
12	276	4	200	200000	.	.	0	DOSE	1	1	14	3	50	1	52	3.93	33.4	12.3	6.2	13.2	34.7	1	0
12	288	4	200	200000	.	.	0	DOSE	1	1	14	3	50	1	52	3.93	33.4	12.3	6.2	13.2	34.7	1	0
12	300	4	200	200000	.	.	0	DOSE	1	1	14	3	50	1	52	3.93	33.4	12.3	6.2	13.2	34.7	1	0
12	312	4	200	.	.	1.28	1	PK	1	1	14	3	50	1	52	3.93	33.4	12.3	6.2	13.2	34.7	1	0
12	324	6	300	300000	.	.	0	DOSE	1	1	14	3	50	1	67	5.77	33.7	8.6	4.1	13.5	16	1	0
12	336	6	300	300000	.	.	0	DOSE	1	1	14	3	50	1	67	5.77	33.7	8.6	4.1	13.5	16	1	0
12	348	6	300	300000	.	.	0	DOSE	1	1	14	3	50	1	67	5.77	33.7	8.6	4.1	13.5	16	1	0
12	360	6	300	300000	.	.	0	DOSE	1	1	14	3	50	1	67	5.77	33.7	8.6	4.1	13.5	16	1	0
12	372	6	300	300000	.	.	0	DOSE	1	1	14	3	50	1	67	5.77	33.7	8.6	4.1	13.5	16	1	0
12	384	6	300	.	.	2.22	1	PK	1	1	14	3	50	1	67	5.77	33.7	8.6	4.1	13.5	16	1	0
12	396	6	300	300000	.	.	0	DOSE	1	1	14	3	50	1	50	2.88	33.8	10.8	5.1	23.4	28	0	1
12	408	6	300	300000	.	.	0	DOSE	1	1	14	3	50	1	50	2.88	33.8	10.8	5.1	23.4	28	0	1
12	420	6	300	300000	.	.	0	DOSE	1	1	14	3	50	1	50	2.88	33.8	10.8	5.1	23.4	28	0	1
12	432	6	300	300000	.	.	0	DOSE	1	1	14	3	50	1	50	2.88	33.8	10.8	5.1	23.4	28	0	1
12	444	6	300	300000	.	.	0	DOSE	1	1	14	3	50	1	50	2.88	33.8	10.8	5.1	23.4	28	0	1
12	456	6	300	300000	.	.	0	DOSE	1	1	14	3	50	1	50	2.88	33.8	10.8	5.1	23.4	28	0	1
12	468	6	300	300000	.	.	0	DOSE	1	1	14	3	50	1	50	2.88	33.8	10.8	5.1	23.4	28	0	1
12	480	6	300	.	.	4.55	1	PK	1	1	14	3	50	1	50	2.88	33.8	10.8	5.1	23.4	28	0	1
12	492	6	300	300000	.	.	0	DOSE	1	1	14	3	50	1	44	6.81	32.9	37.4	20.9	78.1	86.6	0	1
12	504	6	300	300000	.	.	0	DOSE	1	1	14	3	50	1	44	6.81	32.9	37.4	20.9	78.1	86.6	0	1
12	516	6	300	300000	.	.	0	DOSE	1	1	14	3	50	1	44	6.81	32.9	37.4	20.9	78.1	86.6	0	1
12	528	6	300	300000	.	.	0	DOSE	1	1	14	3	50	1	44	6.81	32.9	37.4	20.9	78.1	86.6	0	1
12	540	6	300	300000	.	.	0	DOSE	1	1	14	3	50	1	44	6.81	32.9	37.4	20.9	78.1	86.6	0	1
12	552	6	300	.	.	1.22	1	PK	1	1	14	3	50	1	44	6.81	32.9	37.4	20.9	78.1	86.6	0	1
12	564	6	300	300000	.	.	0	DOSE	1	1	14	3	50	1	58	4.78	28	105.2	50	299.9	136	1	1
12	576	6	300	300000	.	.	0	DOSE	1	1	14	3	50	1	58	4.78	28	105.2	50	299.9	136	1	1
12	588	6	300	300000	.	.	0	DOSE	1	1	14	3	50	1	58	4.78	28	105.2	50	299.9	136	1	1
12	600	6	300	300000	.	.	0	DOSE	1	1	14	3	50	1	58	4.78	28	105.2	50	299.9	136	1	1
12	612	6	300	300000	.	.	0	DOSE	1	1	14	3	50	1	58	4.78	28	105.2	50	299.9	136	1	1
12	624	6	300	300000	.	.	0	DOSE	1	1	14	3	50	1	58	4.78	28	105.2	50	299.9	136	1	1
12	636	6	300	300000	.	.	0	DOSE	1	1	14	3	50	1	58	4.78	28	105.2	50	299.9	136	1	1
12	648	6	300	.	.	0.32	1	PK	1	1	14	3	50	1	58	4.78	28	105.2	50	299.9	136	1	1
12	660	6	300	300000	.	.	0	DOSE	1	1	14	3	50	1	46	4.99	27	29.5	16.3	40.8	18.3	1	1
12	672	6	300	300000	.	.	0	DOSE	1	1	14	3	50	1	46	4.99	27	29.5	16.3	40.8	18.3	1	1
12	684	6	300	300000	.	.	0	DOSE	1	1	14	3	50	1	46	4.99	27	29.5	16.3	40.8	18.3	1	1
12	696	6	300	300000	.	.	0	DOSE	1	1	14	3	50	1	46	4.99	27	29.5	16.3	40.8	18.3	1	1
12	708	6	300	300000	.	.	0	DOSE	1	1	14	3	50	1	46	4.99	27	29.5	16.3	40.8	18.3	1	1
12	720	6	300	.	.	3.92	1	PK	1	1	14	3	50	1	46	4.99	27	29.5	16.3	40.8	18.3	1	1
12	732	6	300	300000	.	.	0	DOSE	1	1	14	3	50	1	37	5.47	23.4	39.8	19.8	68	42.2	1	1
12	744	6	300	300000	.	.	0	DOSE	1	1	14	3	50	1	37	5.47	23.4	39.8	19.8	68	42.2	1	1
12	756	6	300	300000	.	.	0	DOSE	1	1	14	3	50	1	37	5.47	23.4	39.8	19.8	68	42.2	1	1
12	768	6	300	300000	.	.	0	DOSE	1	1	14	3	50	1	37	5.47	23.4	39.8	19.8	68	42.2	1	1
12	780	6	300	300000	.	.	0	DOSE	1	1	14	3	50	1	37	5.47	23.4	39.8	19.8	68	42.2	1	1
12	792	6	300	300000	.	.	0	DOSE	1	1	14	3	50	1	37	5.47	23.4	39.8	19.8	68	42.2	1	1
12	804	6	300	300000	.	.	0	DOSE	1	1	14	3	50	1	37	5.47	23.4	39.8	19.8	68	42.2	1	1
12	816	6	300	.	.	2.64	1	PK	1	1	14	3	50	1	37	5.47	23.4	39.8	19.8	68	42.2	1	1
12	828	4	200	200000	.	.	0	DOSE	1	1	14	3	50	1	29	3.91	30	10.7	4.2	29.8	18.9	0	1
12	840	4	200	200000	.	.	0	DOSE	1	1	14	3	50	1	29	3.91	30	10.7	4.2	29.8	18.9	0	1
12	852	4	200	200000	.	.	0	DOSE	1	1	14	3	50	1	29	3.91	30	10.7	4.2	29.8	18.9	0	1
12	864	4	200	200000	.	.	0	DOSE	1	1	14	3	50	1	29	3.91	30	10.7	4.2	29.8	18.9	0	1
12	876	4	200	200000	.	.	0	DOSE	1	1	14	3	50	1	29	3.91	30	10.7	4.2	29.8	18.9	0	1
12	888	4	200	200000	.	.	0	DOSE	1	1	14	3	50	1	29	3.91	30	10.7	4.2	29.8	18.9	0	1
12	900	4	200	200000	.	.	0	DOSE	1	1	14	3	50	1	29	3.91	30	10.7	4.2	29.8	18.9	0	1
12	912	4	200	200000	.	.	0	DOSE	1	1	14	3	50	1	29	3.91	30	10.7	4.2	29.8	18.9	0	1
12	924	4	200	200000	.	.	0	DOSE	1	1	14	3	50	1	29	3.91	30	10.7	4.2	29.8	18.9	0	1
12	936	4	200	200000	.	.	0	DOSE	1	1	14	3	50	1	29	3.91	30	10.7	4.2	29.8	18.9	0	1
12	948	4	200	200000	.	.	0	DOSE	1	1	14	3	50	1	29	3.91	30	10.7	4.2	29.8	18.9	0	1
12	960	4	200	200000	.	.	0	DOSE	1	1	14	3	50	1	29	3.91	30	10.7	4.2	29.8	18.9	0	1
12	972	4	200	200000	.	.	0	DOSE	1	1	14	3	50	1	29	3.91	30	10.7	4.2	29.8	18.9	0	1
12	984	4	200	200000	.	.	0	DOSE	1	1	14	3	50	1	29	3.91	30	10.7	4.2	29.8	18.9	0	1
12	996	4	200	200000	.	.	0	DOSE	1	1	14	3	50	1	29	3.91	30	10.7	4.2	29.8	18.9	0	1
12	1008	4	200	200000	.	.	0	DOSE	1	1	14	3	50	1	29	3.91	30	10.7	4.2	29.8	18.9	0	1
12	1020	4	200	200000	.	.	0	DOSE	1	1	14	3	50	1	29	3.91	30	10.7	4.2	29.8	18.9	0	1
12	1032	4	200	200000	.	.	0	DOSE	1	1	14	3	50	1	29	3.91	30	10.7	4.2	29.8	18.9	0	1
12	1044	4	200	200000	.	.	0	DOSE	1	1	14	3	50	1	29	3.91	30	10.7	4.2	29.8	18.9	0	1
12	1056	4	200	200000	.	.	0	DOSE	1	1	14	3	50	1	29	3.91	30	10.7	4.2	29.8	18.9	0	1
12	1068	4	200	200000	.	.	0	DOSE	1	1	14	3	50	1	29	3.91	30	10.7	4.2	29.8	18.9	0	1
12	1080	4	200	200000	.	.	0	DOSE	1	1	14	3	50	1	29	3.91	30	10.7	4.2	29.8	18.9	0	1
12	1092	4	200	200000	.	.	0	DOSE	1	1	14	3	50	1	29	3.91	30	10.7	4.2	29.8	18.9	0	1
12	1104	4	200	200000	.	.	0	DOSE	1	1	14	3	50	1	29	3.91	30	10.7	4.2	29.8	18.9	0	1
12	1116	4	200	200000	.	.	0	DOSE	1	1	14	3	50	1	29	3.91	30	10.7	4.2	29.8	18.9	0	1
12	1128	4	200	200000	.	.	0	DOSE	1	1	14	3	50	1	29	3.91	30	10.7	4.2	29.8	18.9	0	1
12	1140	4	200	200000	.	.	0	DOSE	1	1	14	3	50	1	29	3.91	30	10.7	4.2	29.8	18.9	0	1
12	1152	4	200	200000	.	.	0	DOSE	1	1	14	3	50	1	29	3.91	30	10.7	4.2	29.8	18.9	0	1
12	1164	4	200	200000	.	.	0	DOSE	1	1	14	3	50	1	36	4.22	22.2	8.2	3.6	26.4	17	0	1
12	1176	4	200	200000	.	.	0	DOSE	1	1	14	3	50	1	36	4.22	22.2	8.2	3.6	26.4	17	0	1
12	1188	4	200	200000	.	.	0	DOSE	1	1	14	3	50	1	36	4.22	22.2	8.2	3.6	26.4	17	0	1
12	1200	4	200	200000	.	.	0	DOSE	1	1	14	3	50	1	36	4.22	22.2	8.2	3.6	26.4	17	0	1
12	1212	4	200	200000	.	.	0	DOSE	1	1	14	3	50	1	36	4.22	22.2	8.2	3.6	26.4	17	0	1
12	1224	4	200	200000	.	.	0	DOSE	1	1	14	3	50	1	36	4.22	22.2	8.2	3.6	26.4	17	0	1
12	1236	4	200	200000	.	.	0	DOSE	1	1	14	3	50	1	31	4.3	20.3	29.8	15.4	86.4	75.9	0	1
12	1248	4	200	200000	.	.	0	DOSE	1	1	14	3	50	1	31	4.3	20.3	29.8	15.4	86.4	75.9	0	1
12	1260	4	200	200000	.	.	0	DOSE	1	1	14	3	50	1	31	4.3	20.3	29.8	15.4	86.4	75.9	0	1
12	1272	4	200	200000	.	.	0	DOSE	1	1	14	3	50	1	31	4.3	20.3	29.8	15.4	86.4	75.9	0	1
12	1284	4	200	200000	.	.	0	DOSE	1	1	14	3	50	1	31	4.3	20.3	29.8	15.4	86.4	75.9	0	1
12	1296	4	200	200000	.	.	0	DOSE	1	1	14	3	50	1	31	4.3	20.3	29.8	15.4	86.4	75.9	0	1
12	1308	4	200	200000	.	.	0	DOSE	1	1	14	3	50	1	31	4.3	20.3	29.8	15.4	86.4	75.9	0	1
12	1320	4	200	.	.	1.33	1	PK	1	1	14	3	50	1	31	4.3	20.3	29.8	15.4	86.4	75.9	0	1
12	1332	4	200	200000	.	.	0	DOSE	1	1	14	3	50	1	35	6.22	21.8	37.1	18.1	100.2	66.4	0	1
12	1344	4	200	200000	.	.	0	DOSE	1	1	14	3	50	1	35	6.22	21.8	37.1	18.1	100.2	66.4	0	1
12	1356	4	200	200000	.	.	0	DOSE	1	1	14	3	50	1	35	6.22	21.8	37.1	18.1	100.2	66.4	0	1
12	1368	4	200	200000	.	.	0	DOSE	1	1	14	3	50	1	35	6.22	21.8	37.1	18.1	100.2	66.4	0	1
12	1380	4	200	200000	.	.	0	DOSE	1	1	14	3	50	1	35	6.22	21.8	37.1	18.1	100.2	66.4	0	1
12	1392	4	200	200000	.	.	0	DOSE	1	1	14	3	50	1	35	6.22	21.8	37.1	18.1	100.2	66.4	0	1
12	1404	4	200	200000	.	.	0	DOSE	1	1	14	3	50	1	35	6.22	21.8	37.1	18.1	100.2	66.4	0	1
12	1416	4	200	200000	.	.	0	DOSE	1	1	14	3	50	1	35	6.22	21.8	37.1	18.1	100.2	66.4	0	1
12	1428	4	200	200000	.	.	0	DOSE	1	1	14	3	50	1	35	6.22	21.8	37.1	18.1	100.2	66.4	0	1
12	1440	4	200	200000	.	.	0	DOSE	1	1	14	3	50	1	35	6.22	21.8	37.1	18.1	100.2	66.4	0	1
12	1452	4	200	200000	.	.	0	DOSE	1	1	14	3	50	1	35	6.22	21.8	37.1	18.1	100.2	66.4	0	1
12	1464	4	200	200000	.	.	0	DOSE	1	1	14	3	50	1	35	6.22	21.8	37.1	18.1	100.2	66.4	0	1
12	1476	4	200	200000	.	.	0	DOSE	1	1	14	3	50	1	35	6.22	21.8	37.1	18.1	100.2	66.4	0	1
12	1488	4	200	.	.	2.65	1	PK	1	1	14	3	50	1	35	6.22	21.8	37.1	18.1	100.2	66.4	0	1
12	1500	4	200	200000	.	.	0	DOSE	1	1	14	3	50	1	29	4.31	25.9	38.6	20.3	91.8	72.3	0	1
12	1512	4	200	200000	.	.	0	DOSE	1	1	14	3	50	1	29	4.31	25.9	38.6	20.3	91.8	72.3	0	1
12	1524	4	200	200000	.	.	0	DOSE	1	1	14	3	50	1	29	4.31	25.9	38.6	20.3	91.8	72.3	0	1
12	1536	4	200	200000	.	.	0	DOSE	1	1	14	3	50	1	29	4.31	25.9	38.6	20.3	91.8	72.3	0	1
12	1548	4	200	200000	.	.	0	DOSE	1	1	14	3	50	1	29	4.31	25.9	38.6	20.3	91.8	72.3	0	1
12	1560	4	200	200000	.	.	0	DOSE	1	1	14	3	50	1	29	4.31	25.9	38.6	20.3	91.8	72.3	0	1
12	1572	4	200	200000	.	.	0	DOSE	1	1	14	3	50	1	29	4.31	25.9	38.6	20.3	91.8	72.3	0	1
12	1584	4	200	200000	.	.	0	DOSE	1	1	14	3	50	1	29	4.31	25.9	38.6	20.3	91.8	72.3	0	1
12	1596	4	200	200000	.	.	0	DOSE	1	1	14	3	50	1	29	4.31	25.9	38.6	20.3	91.8	72.3	0	1
12	1608	4	200	200000	.	.	0	DOSE	1	1	14	3	50	1	29	4.31	25.9	38.6	20.3	91.8	72.3	0	1
12	1620	4	200	200000	.	.	0	DOSE	1	1	14	3	50	1	29	4.31	25.9	38.6	20.3	91.8	72.3	0	1
12	1632	4	200	200000	.	.	0	DOSE	1	1	14	3	50	1	29	4.31	25.9	38.6	20.3	91.8	72.3	0	1
12	1644	4	200	200000	.	.	0	DOSE	1	1	14	3	50	1	29	4.31	25.9	38.6	20.3	91.8	72.3	0	1
12	1656	4	200	.	.	1.46	1	PK	1	1	14	3	50	1	29	4.31	25.9	38.6	20.3	91.8	72.3	0	1
12	1668	4	200	200000	.	.	0	DOSE	1	1	14	3	50	1	30	5.2	25.6	27	14.3	81.8	62.2	0	0
12	1680	4	200	200000	.	.	0	DOSE	1	1	14	3	50	1	30	5.2	25.6	27	14.3	81.8	62.2	0	0
12	1692	4	200	200000	.	.	0	DOSE	1	1	14	3	50	1	30	5.2	25.6	27	14.3	81.8	62.2	0	0
12	1704	4	200	200000	.	.	0	DOSE	1	1	14	3	50	1	30	5.2	25.6	27	14.3	81.8	62.2	0	0
12	1716	4	200	200000	.	.	0	DOSE	1	1	14	3	50	1	30	5.2	25.6	27	14.3	81.8	62.2	0	0
12	1728	4	200	.	.	0.31	1	PK	1	1	14	3	50	1	30	5.2	25.6	27	14.3	81.8	62.2	0	0
12	1740	4	200	200000	.	.	0	DOSE	1	1	14	3	50	1	32	3.26	26.7	13.7	7.5	88.5	50.7	0	0
12	1752	4	200	200000	.	.	0	DOSE	1	1	14	3	50	1	32	3.26	26.7	13.7	7.5	88.5	50.7	0	0
12	1764	4	200	200000	.	.	0	DOSE	1	1	14	3	50	1	32	3.26	26.7	13.7	7.5	88.5	50.7	0	0
12	1776	4	200	200000	.	.	0	DOSE	1	1	14	3	50	1	32	3.26	26.7	13.7	7.5	88.5	50.7	0	0
12	1788	4	200	200000	.	.	0	DOSE	1	1	14	3	50	1	32	3.26	26.7	13.7	7.5	88.5	50.7	0	0
12	1800	4	200	200000	.	.	0	DOSE	1	1	14	3	50	1	32	3.26	26.7	13.7	7.5	88.5	50.7	0	0
12	1812	4	200	200000	.	.	0	DOSE	1	1	14	3	50	1	32	3.26	26.7	13.7	7.5	88.5	50.7	0	0
12	1824	4	200	.	.	1.31	1	PK	1	1	14	3	50	1	32	3.26	26.7	13.7	7.5	88.5	50.7	0	0
12	1836	4	200	200000	.	.	0	DOSE	1	1	14	3	50	1	33	4.44	31.3	11.9	6.3	101.1	84.1	1	0
12	1848	4	200	200000	.	.	0	DOSE	1	1	14	3	50	1	33	4.44	31.3	11.9	6.3	101.1	84.1	1	0
12	1860	4	200	200000	.	.	0	DOSE	1	1	14	3	50	1	33	4.44	31.3	11.9	6.3	101.1	84.1	1	0
12	1872	4	200	200000	.	.	0	DOSE	1	1	14	3	50	1	33	4.44	31.3	11.9	6.3	101.1	84.1	1	0
12	1884	4	200	200000	.	.	0	DOSE	1	1	14	3	50	1	33	4.44	31.3	11.9	6.3	101.1	84.1	1	0
12	1896	4	200	.	.	1.06	1	PK	1	1	14	3	50	1	33	4.44	31.3	11.9	6.3	101.1	84.1	1	0
12	1908	4	200	200000	.	.	0	DOSE	1	1	14	3	50	1	39	4.52	33.8	9.1	4.4	45.3	43.9	0	0
12	1920	4	200	200000	.	.	0	DOSE	1	1	14	3	50	1	39	4.52	33.8	9.1	4.4	45.3	43.9	0	0
12	1932	4	200	200000	.	.	0	DOSE	1	1	14	3	50	1	39	4.52	33.8	9.1	4.4	45.3	43.9	0	0
12	1944	4	200	200000	.	.	0	DOSE	1	1	14	3	50	1	39	4.52	33.8	9.1	4.4	45.3	43.9	0	0
12	1956	4	200	200000	.	.	0	DOSE	1	1	14	3	50	1	39	4.52	33.8	9.1	4.4	45.3	43.9	0	0
12	1968	4	200	200000	.	.	0	DOSE	1	1	14	3	50	1	39	4.52	33.8	9.1	4.4	45.3	43.9	0	0
12	1980	4	200	200000	.	.	0	DOSE	1	1	14	3	50	1	39	4.52	33.8	9.1	4.4	45.3	43.9	0	0
12	1992	4	200	.	.	0.89	1	PK	1	1	14	3	50	1	39	4.52	33.8	9.1	4.4	45.3	43.9	0	0
12	2004	4	200	200000	.	.	0	DOSE	1	1	14	3	50	1	39	3.3	31.7	6.5	3.2	28.2	24.3	0	0
12	2016	4	200	200000	.	.	0	DOSE	1	1	14	3	50	1	39	3.3	31.7	6.5	3.2	28.2	24.3	0	0
12	2028	4	200	200000	.	.	0	DOSE	1	1	14	3	50	1	39	3.3	31.7	6.5	3.2	28.2	24.3	0	0
12	2040	4	200	200000	.	.	0	DOSE	1	1	14	3	50	1	39	3.3	31.7	6.5	3.2	28.2	24.3	0	0
12	2052	4	200	200000	.	.	0	DOSE	1	1	14	3	50	1	39	3.3	31.7	6.5	3.2	28.2	24.3	0	0
12	2064	4	200	.	.	2.31	1	PK	1	1	14	3	50	1	39	3.3	31.7	6.5	3.2	28.2	24.3	0	0
12	2076	4	200	200000	.	.	0	DOSE	1	1	14	3	50	1	38	2.03	28.8	4.6	2.2	37.8	36.9	0	0
12	2088	4	200	200000	.	.	0	DOSE	1	1	14	3	50	1	38	2.03	28.8	4.6	2.2	37.8	36.9	0	0
12	2100	4	200	200000	.	.	0	DOSE	1	1	14	3	50	1	38	2.03	28.8	4.6	2.2	37.8	36.9	0	0
12	2112	4	200	200000	.	.	0	DOSE	1	1	14	3	50	1	38	2.03	28.8	4.6	2.2	37.8	36.9	0	0
12	2124	4	200	200000	.	.	0	DOSE	1	1	14	3	50	1	38	2.03	28.8	4.6	2.2	37.8	36.9	0	0
12	2136	4	200	200000	.	.	0	DOSE	1	1	14	3	50	1	38	2.03	28.8	4.6	2.2	37.8	36.9	0	0
12	2148	4	200	200000	.	.	0	DOSE	1	1	14	3	50	1	38	2.03	28.8	4.6	2.2	37.8	36.9	0	0
12	2160	4	200	.	.	0.12	1	PK	1	1	14	3	50	1	38	2.03	28.8	4.6	2.2	37.8	36.9	0	0
12	2172	4	200	200000	.	.	0	DOSE	1	1	14	3	50	1	48	4.36	35.5	5.2	3.4	33.5	60.6	0	0
12	2184	4	200	200000	.	.	0	DOSE	1	1	14	3	50	1	48	4.36	35.5	5.2	3.4	33.5	60.6	0	0
12	2196	4	200	200000	.	.	0	DOSE	1	1	14	3	50	1	48	4.36	35.5	5.2	3.4	33.5	60.6	0	0
12	2208	4	200	200000	.	.	0	DOSE	1	1	14	3	50	1	48	4.36	35.5	5.2	3.4	33.5	60.6	0	0
12	2220	4	200	200000	.	.	0	DOSE	1	1	14	3	50	1	48	4.36	35.5	5.2	3.4	33.5	60.6	0	0
12	2232	4	200	200000	.	.	0	DOSE	1	1	14	3	50	1	48	4.36	35.5	5.2	3.4	33.5	60.6	0	0
12	2244	4	200	200000	.	.	0	DOSE	1	1	14	3	50	1	48	4.36	35.5	5.2	3.4	33.5	60.6	0	0
12	2256	4	200	200000	.	.	0	DOSE	1	1	14	3	50	1	48	4.36	35.5	5.2	3.4	33.5	60.6	0	0
12	2268	4	200	200000	.	.	0	DOSE	1	1	14	3	50	1	48	4.36	35.5	5.2	3.4	33.5	60.6	0	0
12	2280	4	200	200000	.	.	0	DOSE	1	1	14	3	50	1	48	4.36	35.5	5.2	3.4	33.5	60.6	0	0
12	2292	4	200	200000	.	.	0	DOSE	1	1	14	3	50	1	48	4.36	35.5	5.2	3.4	33.5	60.6	0	0
12	2304	4	200	200000	.	.	0	DOSE	1	1	14	3	50	1	48	4.36	35.5	5.2	3.4	33.5	60.6	0	0
12	2316	4	200	200000	.	.	0	DOSE	1	1	14	3	50	1	48	4.36	35.5	5.2	3.4	33.5	60.6	0	0
12	2328	4	200	.	.	1.59	1	PK	1	1	14	3	50	1	48	4.36	35.5	5.2	3.4	33.5	60.6	0	0
13	0	6.66667	80	80000	1	.	0	DOSE	2	2	3	1	12	1	32	2.57	36.7	9.9	4.3	47	44	0	0
13	12	6.66667	80	80000	1	.	0	DOSE	2	2	3	1	12	1	32	2.57	36.7	9.9	4.3	47	44	0	0
13	24	6.66667	80	80000	1	.	0	DOSE	2	2	3	1	12	1	32	2.57	36.7	9.9	4.3	47	44	0	0
13	36	6.66667	80	80000	1	.	0	DOSE	2	2	3	1	12	1	32	2.57	36.7	9.9	4.3	47	44	0	0
13	48	6.66667	80	80000	1	.	0	DOSE	2	2	3	1	12	1	32	2.57	36.7	9.9	4.3	47	44	0	0
13	60	6.66667	80	80000	1	.	0	DOSE	2	2	3	1	12	1	32	2.57	36.7	9.9	4.3	47	44	0	0
13	72	6.66667	80	.	.	1.39	1	PK	2	2	3	1	12	1	32	2.57	36.7	9.9	4.3	47	44	0	0
14	0	7	70	70000	.	.	0	DOSE	1	2	2	1	10	2	34	3.86	40.9	8.4	3.5	19.9	22.7	0	0
14	12	7	70	70000	.	.	0	DOSE	1	2	2	1	10	2	34	3.86	40.9	8.4	3.5	19.9	22.7	0	0
14	24	7	70	70000	.	.	0	DOSE	1	2	2	1	10	2	34	3.86	40.9	8.4	3.5	19.9	22.7	0	0
14	36	7	70	70000	.	.	0	DOSE	1	2	2	1	10	2	34	3.86	40.9	8.4	3.5	19.9	22.7	0	0
14	48	7	70	70000	.	.	0	DOSE	1	2	2	1	10	2	34	3.86	40.9	8.4	3.5	19.9	22.7	0	0
14	60	7	70	70000	.	.	0	DOSE	1	2	2	1	10	2	34	3.86	40.9	8.4	3.5	19.9	22.7	0	0
14	72	7	70	70000	.	.	0	DOSE	1	2	2	1	10	2	34	3.86	40.9	8.4	3.5	19.9	22.7	0	0
14	84	7	70	70000	.	.	0	DOSE	1	2	2	1	10	2	34	3.86	40.9	8.4	3.5	19.9	22.7	0	0
14	96	7	70	70000	.	.	0	DOSE	1	2	2	1	10	2	34	3.86	40.9	8.4	3.5	19.9	22.7	0	0
14	108	7	70	70000	.	.	0	DOSE	1	2	2	1	10	2	34	3.86	40.9	8.4	3.5	19.9	22.7	0	0
14	120	7	70	70000	.	.	0	DOSE	1	2	2	1	10	2	34	3.86	40.9	8.4	3.5	19.9	22.7	0	0
14	132	7	70	70000	.	.	0	DOSE	1	2	2	1	10	2	34	3.86	40.9	8.4	3.5	19.9	22.7	0	0
14	144	7	70	.	.	5.05	1	PK	1	2	2	1	10	2	34	3.86	40.9	8.4	3.5	19.9	22.7	0	0
15	0	6.66667	100	100000	.	.	0	DOSE	1	1	3	1	15	2	36	7.19	38.3	13.1	6.9	72.4	68.8	0	1
15	12	6.66667	100	100000	.	.	0	DOSE	1	1	3	1	15	2	36	7.19	38.3	13.1	6.9	72.4	68.8	0	1
15	24	6.66667	100	100000	.	.	0	DOSE	1	1	3	1	15	2	36	7.19	38.3	13.1	6.9	72.4	68.8	0	1
15	36	6.66667	100	100000	.	.	0	DOSE	1	1	3	1	15	2	36	7.19	38.3	13.1	6.9	72.4	68.8	0	1
15	48	6.66667	100	100000	.	.	0	DOSE	1	1	3	1	15	2	36	7.19	38.3	13.1	6.9	72.4	68.8	0	1
15	60	6.66667	100	100000	.	.	0	DOSE	1	1	3	1	15	2	36	7.19	38.3	13.1	6.9	72.4	68.8	0	1
15	72	6.66667	100	100000	.	.	0	DOSE	1	1	3	1	15	2	36	7.19	38.3	13.1	6.9	72.4	68.8	0	1
15	84	6.66667	100	100000	.	.	0	DOSE	1	1	3	1	15	2	36	7.19	38.3	13.1	6.9	72.4	68.8	0	1
15	96	6.66667	100	.	.	1.57	1	PK	1	1	3	1	15	2	36	7.19	38.3	13.1	6.9	72.4	68.8	0	1
16	0	6.32911	200	200000	.	.	0	DOSE	1	1	8	2	31.6	2	35.3	6.03	27.1	28.8	12.9	15.1	16.2	1	1
16	12	6.32911	200	200000	.	.	0	DOSE	1	1	8	2	31.6	2	35.3	6.03	27.1	28.8	12.9	15.1	16.2	1	1
16	24	6.32911	200	200000	.	.	0	DOSE	1	1	8	2	31.6	2	35.3	6.03	27.1	28.8	12.9	15.1	16.2	1	1
16	36	6.32911	200	200000	.	.	0	DOSE	1	1	8	2	31.6	2	35.3	6.03	27.1	28.8	12.9	15.1	16.2	1	1
16	48	6.32911	200	200000	.	.	0	DOSE	1	1	8	2	31.6	2	35.3	6.03	27.1	28.8	12.9	15.1	16.2	1	1
16	60	6.32911	200	200000	.	.	0	DOSE	1	1	8	2	31.6	2	35.3	6.03	27.1	28.8	12.9	15.1	16.2	1	1
16	72	6.32911	200	200000	.	.	0	DOSE	1	1	8	2	31.6	2	35.3	6.03	27.1	28.8	12.9	15.1	16.2	1	1
16	84	6.32911	200	200000	.	.	0	DOSE	1	1	8	2	31.6	2	35.3	6.03	27.1	28.8	12.9	15.1	16.2	1	1
16	96	6.32911	200	200000	.	.	0	DOSE	1	1	8	2	31.6	2	35.3	6.03	27.1	28.8	12.9	15.1	16.2	1	1
16	108	6.32911	200	200000	.	.	0	DOSE	1	1	8	2	31.6	2	35.3	6.03	27.1	28.8	12.9	15.1	16.2	1	1
16	120	6.32911	200	200000	.	.	0	DOSE	1	1	8	2	31.6	2	35.3	6.03	27.1	28.8	12.9	15.1	16.2	1	1
16	132	6.32911	200	200000	.	.	0	DOSE	1	1	8	2	31.6	2	35.3	6.03	27.1	28.8	12.9	15.1	16.2	1	1
16	144	6.32911	200	.	.	1.9	1	PK	1	1	8	2	31.6	2	35.3	6.03	27.1	28.8	12.9	15.1	16.2	1	1
17	0	8	400	400000	.	.	0	DOSE	1	1	14	3	50	3	55	6.37	35.7	5.4	3.4	81.1	56.4	1	1
17	12	8	400	400000	.	.	0	DOSE	1	1	14	3	50	3	55	6.37	35.7	5.4	3.4	81.1	56.4	1	1
17	24	4	200	200000	.	.	0	DOSE	1	1	14	3	50	3	55	6.37	35.7	5.4	3.4	81.1	56.4	1	1
17	36	4	200	200000	.	.	0	DOSE	1	1	14	3	50	3	55	6.37	35.7	5.4	3.4	81.1	56.4	1	1
17	48	4	200	200000	.	.	0	DOSE	1	1	14	3	50	3	55	6.37	35.7	5.4	3.4	81.1	56.4	1	1
17	60	4	200	200000	.	.	0	DOSE	1	1	14	3	50	3	55	6.37	35.7	5.4	3.4	81.1	56.4	1	1
17	72	4	200	200000	.	.	0	DOSE	1	1	14	3	50	3	55	6.37	35.7	5.4	3.4	81.1	56.4	1	1
17	84	4	200	200000	.	.	0	DOSE	1	1	14	3	50	3	55	6.37	35.7	5.4	3.4	81.1	56.4	1	1
17	96	4	200	200000	.	.	0	DOSE	1	1	14	3	50	3	55	6.37	35.7	5.4	3.4	81.1	56.4	1	1
17	108	4	200	200000	.	.	0	DOSE	1	1	14	3	50	3	55	6.37	35.7	5.4	3.4	81.1	56.4	1	1
17	120	4	200	.	.	3.5	1	PK	1	1	14	3	50	3	55	6.37	35.7	5.4	3.4	81.1	56.4	1	1
17	132	4	200	200000	.	.	0	DOSE	1	1	14	3	50	3	55	6.37	35.7	5.4	3.4	81.1	56.4	1	1
17	144	4	200	200000	.	.	0	DOSE	1	1	14	3	50	3	55	6.37	35.7	5.4	3.4	81.1	56.4	1	1
17	156	4	200	200000	.	.	0	DOSE	1	1	14	3	50	3	55	6.37	35.7	5.4	3.4	81.1	56.4	1	1
17	168	4	200	200000	.	.	0	DOSE	1	1	14	3	50	3	55	6.37	35.7	5.4	3.4	81.1	56.4	1	1
17	180	4	200	200000	.	.	0	DOSE	1	1	14	3	50	3	55	6.37	35.7	5.4	3.4	81.1	56.4	1	1
17	192	4	200	.	.	2.61	1	PK	1	1	14	3	50	3	55	6.37	35.7	5.4	3.4	81.1	56.4	1	1
17	204	4	200	200000	.	.	0	DOSE	1	1	14	3	50	3	55	6.37	35.7	5.4	3.4	81.1	56.4	0	1
17	216	4	200	200000	.	.	0	DOSE	1	1	14	3	50	3	55	6.37	35.7	5.4	3.4	81.1	56.4	0	1
17	228	4	200	200000	.	.	0	DOSE	1	1	14	3	50	3	55	6.37	35.7	5.4	3.4	81.1	56.4	0	1
17	240	4	200	200000	.	.	0	DOSE	1	1	14	3	50	3	55	6.37	35.7	5.4	3.4	81.1	56.4	0	1
17	252	4	200	200000	.	.	0	DOSE	1	1	14	3	50	3	55	6.37	35.7	5.4	3.4	81.1	56.4	0	1
17	264	4	200	200000	.	.	0	DOSE	1	1	14	3	50	3	55	6.37	35.7	5.4	3.4	81.1	56.4	0	1
17	276	4	200	200000	.	.	0	DOSE	1	1	14	3	50	3	55	6.37	35.7	5.4	3.4	81.1	56.4	0	1
17	288	4	200	200000	.	.	0	DOSE	1	1	14	3	50	3	55	6.37	35.7	5.4	3.4	81.1	56.4	0	1
17	300	4	200	200000	.	.	0	DOSE	1	1	14	3	50	3	55	6.37	35.7	5.4	3.4	81.1	56.4	0	1
17	312	4	200	200000	.	.	0	DOSE	1	1	14	3	50	3	55	6.37	35.7	5.4	3.4	81.1	56.4	0	1
17	324	4	200	200000	.	.	0	DOSE	1	1	14	3	50	3	55	6.37	35.7	5.4	3.4	81.1	56.4	0	1
17	336	4	200	200000	.	.	0	DOSE	1	1	14	3	50	3	55	6.37	35.7	5.4	3.4	81.1	56.4	0	1
17	348	4	200	200000	.	.	0	DOSE	1	1	14	3	50	3	55	6.37	35.7	5.4	3.4	81.1	56.4	0	1
17	360	4	200	200000	.	.	0	DOSE	1	1	14	3	50	3	55	6.37	35.7	5.4	3.4	81.1	56.4	0	1
17	372	4	200	200000	.	.	0	DOSE	1	1	14	3	50	3	55	6.37	35.7	5.4	3.4	81.1	56.4	0	1
17	384	4	200	200000	.	.	0	DOSE	1	1	14	3	50	3	55	6.37	35.7	5.4	3.4	81.1	56.4	0	1
17	396	4	200	200000	.	.	0	DOSE	1	1	14	3	50	3	55	6.37	35.7	5.4	3.4	81.1	56.4	0	1
17	408	4	200	200000	.	.	0	DOSE	1	1	14	3	50	3	55	6.37	35.7	5.4	3.4	81.1	56.4	0	1
17	420	4	200	200000	.	.	0	DOSE	1	1	14	3	50	3	55	6.37	35.7	5.4	3.4	81.1	56.4	0	1
17	432	4	200	200000	.	.	0	DOSE	1	1	14	3	50	3	55	6.37	35.7	5.4	3.4	81.1	56.4	0	1
17	444	4	200	200000	.	.	0	DOSE	1	1	14	3	50	3	55	6.37	35.7	5.4	3.4	81.1	56.4	0	1
17	456	4	200	200000	.	.	0	DOSE	1	1	14	3	50	3	55	6.37	35.7	5.4	3.4	81.1	56.4	0	1
17	468	4	200	200000	.	.	0	DOSE	1	1	14	3	50	3	55	6.37	35.7	5.4	3.4	81.1	56.4	0	1
17	480	4	200	200000	.	.	0	DOSE	1	1	14	3	50	3	55	6.37	35.7	5.4	3.4	81.1	56.4	0	1
17	492	4	200	200000	.	.	0	DOSE	1	1	14	3	50	3	55	6.37	35.7	5.4	3.4	81.1	56.4	0	1
17	504	4	200	200000	.	.	0	DOSE	1	1	14	3	50	3	55	6.37	35.7	5.4	3.4	81.1	56.4	0	1
17	516	4	200	200000	.	.	0	DOSE	1	1	14	3	50	3	55	6.37	35.7	5.4	3.4	81.1	56.4	0	1
17	528	4	200	200000	.	.	0	DOSE	1	1	14	3	50	3	55	6.37	35.7	5.4	3.4	81.1	56.4	0	1
17	540	4	200	200000	.	.	0	DOSE	1	1	14	3	50	3	55	6.37	35.7	5.4	3.4	81.1	56.4	0	1
17	552	4	200	200000	.	.	0	DOSE	1	1	14	3	50	3	55	6.37	35.7	5.4	3.4	81.1	56.4	0	1
17	564	4	200	200000	.	.	0	DOSE	1	1	14	3	50	3	55	6.37	35.7	5.4	3.4	81.1	56.4	0	1
17	576	4	200	200000	.	.	0	DOSE	1	1	14	3	50	3	55	6.37	35.7	5.4	3.4	81.1	56.4	0	1
17	588	4	200	200000	.	.	0	DOSE	1	1	14	3	50	3	55	6.37	35.7	5.4	3.4	81.1	56.4	0	1
17	600	4	200	200000	.	.	0	DOSE	1	1	14	3	50	3	55	6.37	35.7	5.4	3.4	81.1	56.4	0	1
17	612	4	200	200000	.	.	0	DOSE	1	1	14	3	50	3	55	6.37	35.7	5.4	3.4	81.1	56.4	0	1
17	624	4	200	200000	.	.	0	DOSE	1	1	14	3	50	3	55	6.37	35.7	5.4	3.4	81.1	56.4	0	1
17	636	4	200	200000	.	.	0	DOSE	1	1	14	3	50	3	55	6.37	35.7	5.4	3.4	81.1	56.4	0	1
17	648	4	200	.	.	4.17	1	PK	1	1	14	3	50	3	55	6.37	35.7	5.4	3.4	81.1	56.4	0	1
18	0	7.01754	200	200000	.	.	0	DOSE	1	1	14	3	28.5	1	85	6.38	3.8	7.1	3.4	22.3	31.4	1	0
18	12	7.01754	200	200000	.	.	0	DOSE	1	1	14	3	28.5	1	85	6.38	3.8	7.1	3.4	22.3	31.4	1	0
18	24	7.01754	200	200000	.	.	0	DOSE	1	1	14	3	28.5	1	85	6.38	3.8	7.1	3.4	22.3	31.4	1	0
18	36	7.01754	200	200000	.	.	0	DOSE	1	1	14	3	28.5	1	85	6.38	3.8	7.1	3.4	22.3	31.4	1	0
18	48	7.01754	200	200000	.	.	0	DOSE	1	1	14	3	28.5	1	85	6.38	3.8	7.1	3.4	22.3	31.4	1	0
18	60	7.01754	200	200000	.	.	0	DOSE	1	1	14	3	28.5	1	85	6.38	3.8	7.1	3.4	22.3	31.4	1	0
18	72	7.01754	200	200000	.	.	0	DOSE	1	1	14	3	28.5	1	85	6.38	3.8	7.1	3.4	22.3	31.4	1	0
18	84	7.01754	200	200000	.	.	0	DOSE	1	1	14	3	28.5	1	85	6.38	3.8	7.1	3.4	22.3	31.4	1	0
18	96	7.01754	200	200000	.	.	0	DOSE	1	1	14	3	28.5	1	85	6.38	3.8	7.1	3.4	22.3	31.4	1	0
18	108	7.01754	200	200000	.	.	0	DOSE	1	1	14	3	28.5	1	85	6.38	3.8	7.1	3.4	22.3	31.4	1	0
18	120	7.01754	200	200000	.	.	0	DOSE	1	1	14	3	28.5	1	85	6.38	3.8	7.1	3.4	22.3	31.4	1	0
18	132	7.01754	200	200000	.	.	0	DOSE	1	1	14	3	28.5	1	85	6.38	3.8	7.1	3.4	22.3	31.4	1	0
18	144	7.01754	200	.	.	4.91	1	PK	1	1	14	3	28.5	1	85	6.38	3.8	7.1	3.4	22.3	31.4	1	0
19	0	7.54717	200	200000	.	.	0	DOSE	1	1	9	2	26.5	2	57	10.24	36.4	22.7	11.3	28	20.7	1	1
19	12	7.54717	200	200000	.	.	0	DOSE	1	1	9	2	26.5	2	57	10.24	36.4	22.7	11.3	28	20.7	1	1
19	24	7.54717	200	200000	.	.	0	DOSE	1	1	9	2	26.5	2	57	10.24	36.4	22.7	11.3	28	20.7	1	1
19	36	7.54717	200	200000	.	.	0	DOSE	1	1	9	2	26.5	2	57	10.24	36.4	22.7	11.3	28	20.7	1	1
19	48	7.54717	200	200000	.	.	0	DOSE	1	1	9	2	26.5	2	57	10.24	36.4	22.7	11.3	28	20.7	1	1
19	60	7.54717	200	200000	.	.	0	DOSE	1	1	9	2	26.5	2	57	10.24	36.4	22.7	11.3	28	20.7	1	1
19	72	7.54717	200	200000	.	.	0	DOSE	1	1	9	2	26.5	2	57	10.24	36.4	22.7	11.3	28	20.7	1	1
19	84	7.54717	200	200000	.	.	0	DOSE	1	1	9	2	26.5	2	57	10.24	36.4	22.7	11.3	28	20.7	1	1
19	96	7.54717	200	200000	.	.	0	DOSE	1	1	9	2	26.5	2	57	10.24	36.4	22.7	11.3	28	20.7	1	1
19	108	7.54717	200	200000	.	.	0	DOSE	1	1	9	2	26.5	2	57	10.24	36.4	22.7	11.3	28	20.7	1	1
19	120	7.54717	200	.	.	5.76	1	PK	1	1	9	2	26.5	2	57	10.24	36.4	22.7	11.3	28	20.7	1	1
20	0	6.30915	200	200000	.	.	0	DOSE	1	2	14	3	31.7	2	57	3.91	46.8	15.6	6.9	11.2	19.2	1	0
20	12	6.30915	200	200000	.	.	0	DOSE	1	2	14	3	31.7	2	57	3.91	46.8	15.6	6.9	11.2	19.2	1	0
20	24	6.30915	200	200000	.	.	0	DOSE	1	2	14	3	31.7	2	57	3.91	46.8	15.6	6.9	11.2	19.2	1	0
20	36	6.30915	200	200000	.	.	0	DOSE	1	2	14	3	31.7	2	57	3.91	46.8	15.6	6.9	11.2	19.2	1	0
20	48	6.30915	200	200000	.	.	0	DOSE	1	2	14	3	31.7	2	57	3.91	46.8	15.6	6.9	11.2	19.2	1	0
20	60	6.30915	200	200000	.	.	0	DOSE	1	2	14	3	31.7	2	57	3.91	46.8	15.6	6.9	11.2	19.2	1	0
20	72	6.30915	200	200000	.	.	0	DOSE	1	2	14	3	31.7	2	57	3.91	46.8	15.6	6.9	11.2	19.2	1	0
20	84	6.30915	200	200000	.	.	0	DOSE	1	2	14	3	31.7	2	57	3.91	46.8	15.6	6.9	11.2	19.2	1	0
20	96	6.30915	200	200000	.	.	0	DOSE	1	2	14	3	31.7	2	57	3.91	46.8	15.6	6.9	11.2	19.2	1	0
20	108	6.30915	200	200000	.	.	0	DOSE	1	2	14	3	31.7	2	57	3.91	46.8	15.6	6.9	11.2	19.2	1	0
20	120	6.30915	200	200000	.	.	0	DOSE	1	2	14	3	31.7	2	57	3.91	46.8	15.6	6.9	11.2	19.2	1	0
20	132	6.30915	200	200000	.	.	0	DOSE	1	2	14	3	31.7	2	57	3.91	46.8	15.6	6.9	11.2	19.2	1	0
20	144	6.30915	200	.	.	1.28	1	PK	1	2	14	3	31.7	2	57	3.91	46.8	15.6	6.9	11.2	19.2	1	0
20	156	6.30915	200	200000	.	.	0	DOSE	1	2	14	3	31.7	2	51	3.79	41.2	3.8	0.9	25	51.3	1	0
20	168	6.30915	200	200000	.	.	0	DOSE	1	2	14	3	31.7	2	51	3.79	41.2	3.8	0.9	25	51.3	1	0
20	180	6.30915	200	200000	.	.	0	DOSE	1	2	14	3	31.7	2	51	3.79	41.2	3.8	0.9	25	51.3	1	0
20	192	6.30915	200	200000	.	.	0	DOSE	1	2	14	3	31.7	2	51	3.79	41.2	3.8	0.9	25	51.3	1	0
20	204	6.30915	200	200000	.	.	0	DOSE	1	2	14	3	31.7	2	51	3.79	41.2	3.8	0.9	25	51.3	1	0
20	216	6.30915	200	200000	.	.	0	DOSE	1	2	14	3	31.7	2	51	3.79	41.2	3.8	0.9	25	51.3	1	0
20	228	6.30915	200	200000	.	.	0	DOSE	1	2	14	3	31.7	2	51	3.79	41.2	3.8	0.9	25	51.3	1	0
20	240	6.30915	200	200000	.	.	0	DOSE	1	2	14	3	31.7	2	51	3.79	41.2	3.8	0.9	25	51.3	1	0
20	252	6.30915	200	200000	.	.	0	DOSE	1	2	14	3	31.7	2	51	3.79	41.2	3.8	0.9	25	51.3	1	0
20	264	6.30915	200	200000	.	.	0	DOSE	1	2	14	3	31.7	2	51	3.79	41.2	3.8	0.9	25	51.3	1	0
20	276	6.30915	200	200000	.	.	0	DOSE	1	2	14	3	31.7	2	51	3.79	41.2	3.8	0.9	25	51.3	1	0
20	288	6.30915	200	200000	.	.	0	DOSE	1	2	14	3	31.7	2	51	3.79	41.2	3.8	0.9	25	51.3	1	0
20	300	6.30915	200	200000	.	.	0	DOSE	1	2	14	3	31.7	2	51	3.79	41.2	3.8	0.9	25	51.3	1	0
20	312	6.30915	200	.	.	0.33	1	PK	1	2	14	3	31.7	2	51	3.79	41.2	3.8	0.9	25	51.3	1	0
20	324	6.30915	200	200000	1	.	0	DOSE	2	2	14	3	31.7	2	51	3.24	40.1	5.8	1.9	42.6	45.3	1	0
20	336	6.30915	200	200000	1	.	0	DOSE	2	2	14	3	31.7	2	51	3.24	40.1	5.8	1.9	42.6	45.3	1	0
20	348	6.30915	200	200000	1	.	0	DOSE	2	2	14	3	31.7	2	51	3.24	40.1	5.8	1.9	42.6	45.3	1	0
20	360	6.30915	200	200000	1	.	0	DOSE	2	2	14	3	31.7	2	51	3.24	40.1	5.8	1.9	42.6	45.3	1	0
20	372	6.30915	200	200000	1	.	0	DOSE	2	2	14	3	31.7	2	51	3.24	40.1	5.8	1.9	42.6	45.3	1	0
20	384	6.30915	200	.	.	0.35	1	PK	2	2	14	3	31.7	2	51	3.24	40.1	5.8	1.9	42.6	45.3	1	0
20	396	6.30915	200	200000	1	.	0	DOSE	2	2	14	3	31.7	2	50	6.05	33.4	8.1	3.6	6.3	8.6	1	0
20	408	6.30915	200	200000	1	.	0	DOSE	2	2	14	3	31.7	2	50	6.05	33.4	8.1	3.6	6.3	8.6	1	0
20	420	6.30915	200	200000	1	.	0	DOSE	2	2	14	3	31.7	2	50	6.05	33.4	8.1	3.6	6.3	8.6	1	0
20	432	6.30915	200	.	.	0.12	1	PK	2	2	14	3	31.7	2	50	6.05	33.4	8.1	3.6	6.3	8.6	1	0
21	0	7.54717	400	400000	1	.	0	DOSE	2	1	13	3	53	1	50	6.05	32.4	6.8	4.7	4.6	11.5	0	1
21	12	7.54717	400	400000	1	.	0	DOSE	2	1	13	3	53	1	50	6.05	32.4	6.8	4.7	4.6	11.5	0	1
21	24	3.77358	200	200000	1	.	0	DOSE	2	1	13	3	53	1	50	6.05	32.4	6.8	4.7	4.6	11.5	0	1
21	36	3.77358	200	200000	1	.	0	DOSE	2	1	13	3	53	1	50	6.05	32.4	6.8	4.7	4.6	11.5	0	1
21	48	3.77358	200	200000	1	.	0	DOSE	2	1	13	3	53	1	50	6.05	32.4	6.8	4.7	4.6	11.5	0	1
21	60	3.77358	200	200000	1	.	0	DOSE	2	1	13	3	53	1	50	6.05	32.4	6.8	4.7	4.6	11.5	0	1
21	72	3.77358	200	200000	1	.	0	DOSE	2	1	13	3	53	1	50	6.05	32.4	6.8	4.7	4.6	11.5	0	1
21	84	3.77358	200	200000	1	.	0	DOSE	2	1	13	3	53	1	50	6.05	32.4	6.8	4.7	4.6	11.5	0	1
21	96	3.77358	200	200000	1	.	0	DOSE	2	1	13	3	53	1	50	6.05	32.4	6.8	4.7	4.6	11.5	0	1
21	108	3.77358	200	200000	1	.	0	DOSE	2	1	13	3	53	1	50	6.05	32.4	6.8	4.7	4.6	11.5	0	1
21	120	3.77358	200	200000	1	.	0	DOSE	2	1	13	3	53	1	50	6.05	32.4	6.8	4.7	4.6	11.5	0	1
21	132	3.77358	200	200000	1	.	0	DOSE	2	1	13	3	53	1	50	6.05	32.4	6.8	4.7	4.6	11.5	0	1
21	144	3.77358	200	.	.	1.23	1	PK	2	1	13	3	53	1	50	6.05	32.4	6.8	4.7	4.6	11.5	0	1
21	156	3.77358	200	200000	1	.	0	DOSE	2	1	13	3	53	1	51	2.43	36.8	10.3	4.2	5.9	11.6	1	1
21	168	3.77358	200	200000	1	.	0	DOSE	2	1	13	3	53	1	51	2.43	36.8	10.3	4.2	5.9	11.6	1	1
21	180	3.77358	200	200000	1	.	0	DOSE	2	1	13	3	53	1	51	2.43	36.8	10.3	4.2	5.9	11.6	1	1
21	192	3.77358	200	200000	1	.	0	DOSE	2	1	13	3	53	1	51	2.43	36.8	10.3	4.2	5.9	11.6	1	1
21	204	3.77358	200	200000	1	.	0	DOSE	2	1	13	3	53	1	51	2.43	36.8	10.3	4.2	5.9	11.6	1	1
21	216	3.77358	200	200000	1	.	0	DOSE	2	1	13	3	53	1	51	2.43	36.8	10.3	4.2	5.9	11.6	1	1
21	228	3.77358	200	200000	1	.	0	DOSE	2	1	13	3	53	1	51	2.43	36.8	10.3	4.2	5.9	11.6	1	1
21	240	3.77358	200	200000	1	.	0	DOSE	2	1	13	3	53	1	51	2.43	36.8	10.3	4.2	5.9	11.6	1	1
21	252	3.77358	200	200000	1	.	0	DOSE	2	1	13	3	53	1	51	2.43	36.8	10.3	4.2	5.9	11.6	1	1
21	264	3.77358	200	200000	1	.	0	DOSE	2	1	13	3	53	1	51	2.43	36.8	10.3	4.2	5.9	11.6	1	1
21	276	3.77358	200	200000	1	.	0	DOSE	2	1	13	3	53	1	51	2.43	36.8	10.3	4.2	5.9	11.6	1	1
21	288	3.77358	200	200000	1	.	0	DOSE	2	1	13	3	53	1	51	2.43	36.8	10.3	4.2	5.9	11.6	1	1
21	300	3.77358	200	200000	1	.	0	DOSE	2	1	13	3	53	1	51	2.43	36.8	10.3	4.2	5.9	11.6	1	1
21	312	3.77358	200	.	.	1.43	1	PK	1	1	13	3	53	1	51	2.43	36.8	10.3	4.2	5.9	11.6	1	1
21	324	3.77358	200	200000	.	.	0	DOSE	1	1	13	3	53	1	61	5.81	35.7	6.4	2.6	14.5	14.9	0	1
21	336	3.77358	200	200000	.	.	0	DOSE	1	1	13	3	53	1	61	5.81	35.7	6.4	2.6	14.5	14.9	0	1
21	348	3.77358	200	200000	.	.	0	DOSE	1	1	13	3	53	1	61	5.81	35.7	6.4	2.6	14.5	14.9	0	1
21	360	3.77358	200	200000	.	.	0	DOSE	1	1	13	3	53	1	61	5.81	35.7	6.4	2.6	14.5	14.9	0	1
21	372	3.77358	200	200000	.	.	0	DOSE	1	1	13	3	53	1	61	5.81	35.7	6.4	2.6	14.5	14.9	0	1
21	384	3.77358	200	200000	.	.	0	DOSE	1	1	13	3	53	1	61	5.81	35.7	6.4	2.6	14.5	14.9	0	1
21	396	3.77358	200	200000	.	.	0	DOSE	1	1	13	3	53	1	61	5.81	35.7	6.4	2.6	14.5	14.9	0	1
21	408	3.77358	200	.	.	0.07	1	PK	1	1	13	3	53	1	61	5.81	35.7	6.4	2.6	14.5	14.9	0	1
21	420	3.77358	200	200000	.	.	0	DOSE	1	1	13	3	53	1	56	4.79	33.3	8.6	3.1	40.2	40.9	0	0
21	432	3.77358	200	200000	.	.	0	DOSE	1	1	13	3	53	1	56	4.79	33.3	8.6	3.1	40.2	40.9	0	0
21	444	3.77358	200	200000	.	.	0	DOSE	1	1	13	3	53	1	56	4.79	33.3	8.6	3.1	40.2	40.9	0	0
21	456	3.77358	200	200000	.	.	0	DOSE	1	1	13	3	53	1	56	4.79	33.3	8.6	3.1	40.2	40.9	0	0
21	468	3.77358	200	200000	.	.	0	DOSE	1	1	13	3	53	1	56	4.79	33.3	8.6	3.1	40.2	40.9	0	0
21	480	3.77358	200	200000	.	.	0	DOSE	1	1	13	3	53	1	56	4.79	33.3	8.6	3.1	40.2	40.9	0	0
21	492	3.77358	200	200000	.	.	0	DOSE	1	1	13	3	53	1	56	4.79	33.3	8.6	3.1	40.2	40.9	0	0
21	504	3.77358	200	.	.	0.69	1	PK	1	1	13	3	53	1	56	4.79	33.3	8.6	3.1	40.2	40.9	0	0
21	516	3.77358	200	200000	.	.	0	DOSE	1	1	13	3	53	1	72	4.99	28.3	7.5	3.1	21.7	24.2	0	0
21	528	3.77358	200	200000	.	.	0	DOSE	1	1	13	3	53	1	72	4.99	28.3	7.5	3.1	21.7	24.2	0	0
21	540	3.77358	200	200000	.	.	0	DOSE	1	1	13	3	53	1	72	4.99	28.3	7.5	3.1	21.7	24.2	0	0
21	552	3.77358	200	200000	.	.	0	DOSE	1	1	13	3	53	1	72	4.99	28.3	7.5	3.1	21.7	24.2	0	0
21	564	3.77358	200	200000	.	.	0	DOSE	1	1	13	3	53	1	72	4.99	28.3	7.5	3.1	21.7	24.2	0	0
21	576	3.77358	200	.	.	1.09	1	PK	1	1	13	3	53	1	72	4.99	28.3	7.5	3.1	21.7	24.2	0	0
21	588	3.77358	200	200000	.	.	0	DOSE	1	1	13	3	53	1	77	2.53	25.7	6.7	3.3	11.3	15.3	1	1
21	600	3.77358	200	200000	.	.	0	DOSE	1	1	13	3	53	1	77	2.53	25.7	6.7	3.3	11.3	15.3	1	1
21	612	3.77358	200	200000	.	.	0	DOSE	1	1	13	3	53	1	77	2.53	25.7	6.7	3.3	11.3	15.3	1	1
21	624	3.77358	200	200000	.	.	0	DOSE	1	1	13	3	53	1	77	2.53	25.7	6.7	3.3	11.3	15.3	1	1
21	636	3.77358	200	200000	.	.	0	DOSE	1	1	13	3	53	1	77	2.53	25.7	6.7	3.3	11.3	15.3	1	1
21	648	3.77358	200	.	.	2.85	1	PK	1	1	13	3	53	1	77	2.53	25.7	6.7	3.3	11.3	15.3	1	1
21	660	3.77358	200	200000	.	.	0	DOSE	1	1	13	3	53	1	43	1.41	24.5	5.1	2.5	10	15.2	1	1
21	672	3.77358	200	200000	.	.	0	DOSE	1	1	13	3	53	1	43	1.41	24.5	5.1	2.5	10	15.2	1	1
21	684	3.77358	200	200000	.	.	0	DOSE	1	1	13	3	53	1	43	1.41	24.5	5.1	2.5	10	15.2	1	1
21	696	3.77358	200	200000	.	.	0	DOSE	1	1	13	3	53	1	43	1.41	24.5	5.1	2.5	10	15.2	1	1
21	708	3.77358	200	200000	.	.	0	DOSE	1	1	13	3	53	1	43	1.41	24.5	5.1	2.5	10	15.2	1	1
21	720	3.77358	200	200000	.	.	0	DOSE	1	1	13	3	53	1	43	1.41	24.5	5.1	2.5	10	15.2	1	1
21	732	3.77358	200	200000	.	.	0	DOSE	1	1	13	3	53	1	43	1.41	24.5	5.1	2.5	10	15.2	1	1
21	744	3.77358	200	200000	.	.	0	DOSE	1	1	13	3	53	1	43	1.41	24.5	5.1	2.5	10	15.2	1	1
21	756	3.77358	200	200000	.	.	0	DOSE	1	1	13	3	53	1	43	1.41	24.5	5.1	2.5	10	15.2	1	1
21	768	3.77358	200	200000	.	.	0	DOSE	1	1	13	3	53	1	43	1.41	24.5	5.1	2.5	10	15.2	1	1
21	780	3.77358	200	200000	.	.	0	DOSE	1	1	13	3	53	1	43	1.41	24.5	5.1	2.5	10	15.2	1	1
21	792	2.83019	150	.	.	0.53	1	PK	1	1	13	3	53	1	43	1.41	24.5	5.1	2.5	10	15.2	1	1
21	804	2.83019	150	150000	.	.	0	DOSE	1	1	13	3	53	1	45	3.18	34.5	6.7	2.6	41.2	42.1	1	1
21	816	2.83019	150	.	.	0.22	1	PK	1	1	13	3	53	1	45	3.18	34.5	6.7	2.6	41.2	42.1	1	1
22	0	5	100	100000	.	.	0	DOSE	1	2	7	2	20	1	33	2.77	39.6	9.8	5.2	36.7	83.6	1	1
22	12	5	100	100000	.	.	0	DOSE	1	2	7	2	20	1	33	2.77	39.6	9.8	5.2	36.7	83.6	1	1
22	24	5	100	100000	.	.	0	DOSE	1	2	7	2	20	1	33	2.77	39.6	9.8	5.2	36.7	83.6	1	1
22	36	5	100	100000	.	.	0	DOSE	1	2	7	2	20	1	33	2.77	39.6	9.8	5.2	36.7	83.6	1	1
22	48	5	100	100000	.	.	0	DOSE	1	2	7	2	20	1	33	2.77	39.6	9.8	5.2	36.7	83.6	1	1
22	60	5	100	100000	.	.	0	DOSE	1	2	7	2	20	1	33	2.77	39.6	9.8	5.2	36.7	83.6	1	1
22	72	5	100	100000	.	.	0	DOSE	1	2	7	2	20	1	33	2.77	39.6	9.8	5.2	36.7	83.6	1	1
22	84	5	100	100000	.	.	0	DOSE	1	2	7	2	20	1	33	2.77	39.6	9.8	5.2	36.7	83.6	1	1
22	96	5	100	100000	.	.	0	DOSE	1	2	7	2	20	1	33	2.77	39.6	9.8	5.2	36.7	83.6	1	1
22	108	5	100	100000	.	.	0	DOSE	1	2	7	2	20	1	33	2.77	39.6	9.8	5.2	36.7	83.6	1	1
22	120	5	100	100000	.	.	0	DOSE	1	2	7	2	20	1	33	2.77	39.6	9.8	5.2	36.7	83.6	1	1
22	132	5	100	100000	.	.	0	DOSE	1	2	7	2	20	1	33	2.77	39.6	9.8	5.2	36.7	83.6	1	1
22	144	5	100	.	.	0.083	1	PK	1	2	7	2	20	1	33	2.77	39.6	9.8	5.2	36.7	83.6	1	1
23	0	7.69231	150	150000	.	.	0	DOSE	1	1	5	1	19.5	1	36	2.73	37.1	17.1	7.1	94.2	113.9	1	1
23	12	7.69231	150	150000	.	.	0	DOSE	1	1	5	1	19.5	1	36	2.73	37.1	17.1	7.1	94.2	113.9	1	1
23	24	7.69231	150	150000	.	.	0	DOSE	1	1	5	1	19.5	1	36	2.73	37.1	17.1	7.1	94.2	113.9	1	1
23	36	7.69231	150	150000	.	.	0	DOSE	1	1	5	1	19.5	1	36	2.73	37.1	17.1	7.1	94.2	113.9	1	1
23	48	7.69231	150	150000	.	.	0	DOSE	1	1	5	1	19.5	1	36	2.73	37.1	17.1	7.1	94.2	113.9	1	1
23	60	7.69231	150	150000	.	.	0	DOSE	1	1	5	1	19.5	1	36	2.73	37.1	17.1	7.1	94.2	113.9	1	1
23	72	7.69231	150	150000	.	.	0	DOSE	1	1	5	1	19.5	1	36	2.73	37.1	17.1	7.1	94.2	113.9	1	1
23	84	7.69231	150	150000	.	.	0	DOSE	1	1	5	1	19.5	1	36	2.73	37.1	17.1	7.1	94.2	113.9	1	1
23	96	7.69231	150	150000	.	.	0	DOSE	1	1	5	1	19.5	1	36	2.73	37.1	17.1	7.1	94.2	113.9	1	1
23	108	7.69231	150	150000	.	.	0	DOSE	1	1	5	1	19.5	1	36	2.73	37.1	17.1	7.1	94.2	113.9	1	1
23	120	7.69231	150	150000	.	.	0	DOSE	1	1	5	1	19.5	1	36	2.73	37.1	17.1	7.1	94.2	113.9	1	1
23	132	7.69231	150	150000	.	.	0	DOSE	1	1	5	1	19.5	1	36	2.73	37.1	17.1	7.1	94.2	113.9	1	1
23	144	7.69231	150	.	.	1.11	1	PK	1	1	5	1	19.5	1	36	2.73	37.1	17.1	7.1	94.2	113.9	1	1
23	156	7.69231	150	150000	.	.	0	DOSE	1	1	5	1	19.5	1	36	2.73	37.1	17.1	7.1	94.2	113.9	1	1
23	168	7.69231	150	150000	.	.	0	DOSE	1	1	5	1	19.5	1	36	2.73	37.1	17.1	7.1	94.2	113.9	1	1
23	180	7.69231	150	150000	.	.	0	DOSE	1	1	5	1	19.5	1	36	2.73	37.1	17.1	7.1	94.2	113.9	1	1
23	192	7.69231	150	150000	.	.	0	DOSE	1	1	5	1	19.5	1	36	2.73	37.1	17.1	7.1	94.2	113.9	1	1
23	204	7.69231	150	150000	.	.	0	DOSE	1	1	5	1	19.5	1	36	2.73	37.1	17.1	7.1	94.2	113.9	1	1
23	216	7.69231	150	150000	.	.	0	DOSE	1	1	5	1	19.5	1	36	2.73	37.1	17.1	7.1	94.2	113.9	1	1
23	228	7.69231	150	150000	.	.	0	DOSE	1	1	5	1	19.5	1	36	2.73	37.1	17.1	7.1	94.2	113.9	1	1
23	240	7.69231	150	150000	.	.	0	DOSE	1	1	5	1	19.5	1	36	2.73	37.1	17.1	7.1	94.2	113.9	1	1
23	252	7.69231	150	150000	.	.	0	DOSE	1	1	5	1	19.5	1	36	2.73	37.1	17.1	7.1	94.2	113.9	1	1
23	264	7.69231	150	.	.	0.261	1	PK	1	1	5	1	19.5	1	36	2.73	37.1	17.1	7.1	94.2	113.9	1	1
24	0	7.89474	150	150000	.	.	0	DOSE	1	1	6	2	19	2	31	4.32	36.9	11	5.7	108.9	93.1	1	1
24	12	7.89474	150	150000	.	.	0	DOSE	1	1	6	2	19	2	31	4.32	36.9	11	5.7	108.9	93.1	1	1
24	24	7.89474	150	150000	.	.	0	DOSE	1	1	6	2	19	2	31	4.32	36.9	11	5.7	108.9	93.1	1	1
24	36	7.89474	150	150000	.	.	0	DOSE	1	1	6	2	19	2	31	4.32	36.9	11	5.7	108.9	93.1	1	1
24	48	7.89474	150	150000	.	.	0	DOSE	1	1	6	2	19	2	31	4.32	36.9	11	5.7	108.9	93.1	1	1
24	60	7.89474	150	150000	.	.	0	DOSE	1	1	6	2	19	2	31	4.32	36.9	11	5.7	108.9	93.1	1	1
24	72	7.89474	150	150000	.	.	0	DOSE	1	1	6	2	19	2	31	4.32	36.9	11	5.7	108.9	93.1	1	1
24	84	7.89474	150	150000	.	.	0	DOSE	1	1	6	2	19	2	31	4.32	36.9	11	5.7	108.9	93.1	1	1
24	96	7.89474	150	150000	.	.	0	DOSE	1	1	6	2	19	2	31	4.32	36.9	11	5.7	108.9	93.1	1	1
24	108	7.89474	150	150000	.	.	0	DOSE	1	1	6	2	19	2	31	4.32	36.9	11	5.7	108.9	93.1	1	1
24	120	7.89474	150	150000	.	.	0	DOSE	1	1	6	2	19	2	31	4.32	36.9	11	5.7	108.9	93.1	1	1
24	132	7.89474	150	150000	.	.	0	DOSE	1	1	6	2	19	2	31	4.32	36.9	11	5.7	108.9	93.1	1	1
24	144	7.89474	150	.	.	1.61	1	PK	1	1	6	2	19	2	31	4.32	36.9	11	5.7	108.9	93.1	1	1
25	0	3.0303	150	150000	.	.	0	DOSE	1	1	14	3	49.5	2	57	3.41	43.6	11.6	4.6	10.7	10.1	1	0
25	12	3.0303	150	150000	.	.	0	DOSE	1	1	14	3	49.5	2	57	3.41	43.6	11.6	4.6	10.7	10.1	1	0
25	24	3.0303	150	150000	.	.	0	DOSE	1	1	14	3	49.5	2	57	3.41	43.6	11.6	4.6	10.7	10.1	1	0
25	36	3.0303	150	150000	.	.	0	DOSE	1	1	14	3	49.5	2	57	3.41	43.6	11.6	4.6	10.7	10.1	1	0
25	48	3.0303	150	150000	.	.	0	DOSE	1	1	14	3	49.5	2	57	3.41	43.6	11.6	4.6	10.7	10.1	1	0
25	60	3.0303	150	150000	.	.	0	DOSE	1	1	14	3	49.5	2	57	3.41	43.6	11.6	4.6	10.7	10.1	1	0
25	72	3.0303	150	150000	.	.	0	DOSE	1	1	14	3	49.5	2	57	3.41	43.6	11.6	4.6	10.7	10.1	1	0
25	84	3.0303	150	150000	.	.	0	DOSE	1	1	14	3	49.5	2	57	3.41	43.6	11.6	4.6	10.7	10.1	1	0
25	96	3.0303	150	150000	.	.	0	DOSE	1	1	14	3	49.5	2	57	3.41	43.6	11.6	4.6	10.7	10.1	1	0
25	108	3.0303	150	150000	.	.	0	DOSE	1	1	14	3	49.5	2	57	3.41	43.6	11.6	4.6	10.7	10.1	1	0
25	120	3.0303	150	150000	.	.	0	DOSE	1	1	14	3	49.5	2	57	3.41	43.6	11.6	4.6	10.7	10.1	1	0
25	132	3.0303	150	150000	.	.	0	DOSE	1	1	14	3	49.5	2	57	3.41	43.6	11.6	4.6	10.7	10.1	1	0
25	144	4.0404	200	.	.	1.19	1	PK	1	1	14	3	49.5	2	57	3.41	43.6	11.6	4.6	10.7	10.1	1	0
25	156	4.0404	200	200000	.	.	0	DOSE	1	1	14	3	49.5	2	58	2.59	43	9.2	3.1	11.1	12.8	1	0
25	168	4.0404	200	200000	.	.	0	DOSE	1	1	14	3	49.5	2	58	2.59	43	9.2	3.1	11.1	12.8	1	0
25	180	4.0404	200	200000	.	.	0	DOSE	1	1	14	3	49.5	2	58	2.59	43	9.2	3.1	11.1	12.8	1	0
25	192	4.0404	200	200000	.	.	0	DOSE	1	1	14	3	49.5	2	58	2.59	43	9.2	3.1	11.1	12.8	1	0
25	204	4.0404	200	200000	.	.	0	DOSE	1	1	14	3	49.5	2	58	2.59	43	9.2	3.1	11.1	12.8	1	0
25	216	4.0404	200	200000	.	.	0	DOSE	1	1	14	3	49.5	2	58	2.59	43	9.2	3.1	11.1	12.8	1	0
25	228	4.0404	200	200000	.	.	0	DOSE	1	1	14	3	49.5	2	58	2.59	43	9.2	3.1	11.1	12.8	1	0
25	240	4.0404	200	200000	.	.	0	DOSE	1	1	14	3	49.5	2	58	2.59	43	9.2	3.1	11.1	12.8	1	0
25	252	4.0404	200	200000	.	.	0	DOSE	1	1	14	3	49.5	2	58	2.59	43	9.2	3.1	11.1	12.8	1	0
25	264	4.0404	200	.	.	0.8	1	PK	1	1	14	3	49.5	2	58	2.59	43	9.2	3.1	11.1	12.8	1	0
25	276	4.0404	200	200000	1	.	0	DOSE	2	1	14	3	49.5	2	55	3.22	39.6	7.5	3	10.2	13.4	1	1
25	288	4.0404	200	200000	1	.	0	DOSE	2	1	14	3	49.5	2	55	3.22	39.6	7.5	3	10.2	13.4	1	1
25	300	4.0404	200	200000	1	.	0	DOSE	2	1	14	3	49.5	2	55	3.22	39.6	7.5	3	10.2	13.4	1	1
25	312	4.0404	200	200000	1	.	0	DOSE	2	1	14	3	49.5	2	55	3.22	39.6	7.5	3	10.2	13.4	1	1
25	324	4.0404	200	200000	1	.	0	DOSE	2	1	14	3	49.5	2	55	3.22	39.6	7.5	3	10.2	13.4	1	1
25	336	4.0404	200	200000	1	.	0	DOSE	2	1	14	3	49.5	2	55	3.22	39.6	7.5	3	10.2	13.4	1	1
25	348	4.0404	200	200000	1	.	0	DOSE	2	1	14	3	49.5	2	55	3.22	39.6	7.5	3	10.2	13.4	1	1
25	360	4.0404	200	200000	1	.	0	DOSE	2	1	14	3	49.5	2	55	3.22	39.6	7.5	3	10.2	13.4	1	1
25	372	4.0404	200	200000	1	.	0	DOSE	2	1	14	3	49.5	2	55	3.22	39.6	7.5	3	10.2	13.4	1	1
25	384	4.0404	200	200000	1	.	0	DOSE	2	1	14	3	49.5	2	55	3.22	39.6	7.5	3	10.2	13.4	1	1
25	396	4.0404	200	200000	1	.	0	DOSE	2	1	14	3	49.5	2	55	3.22	39.6	7.5	3	10.2	13.4	1	1
25	408	4.0404	200	.	.	3.52	1	PK	2	1	14	3	49.5	2	55	3.22	39.6	7.5	3	10.2	13.4	1	1
25	420	4.0404	200	200000	.	.	0	DOSE	1	1	14	3	49.5	2	71	5.88	44.8	9.2	3.9	11.5	14.1	1	1
25	432	4.0404	200	200000	.	.	0	DOSE	1	1	14	3	49.5	2	71	5.88	44.8	9.2	3.9	11.5	14.1	1	1
25	444	4.0404	200	200000	.	.	0	DOSE	1	1	14	3	49.5	2	71	5.88	44.8	9.2	3.9	11.5	14.1	1	1
25	456	4.0404	200	200000	.	.	0	DOSE	1	1	14	3	49.5	2	71	5.88	44.8	9.2	3.9	11.5	14.1	1	1
25	468	4.0404	200	200000	.	.	0	DOSE	1	1	14	3	49.5	2	71	5.88	44.8	9.2	3.9	11.5	14.1	1	1
25	480	4.0404	200	200000	.	.	0	DOSE	1	1	14	3	49.5	2	71	5.88	44.8	9.2	3.9	11.5	14.1	1	1
25	492	4.0404	200	200000	.	.	0	DOSE	1	1	14	3	49.5	2	71	5.88	44.8	9.2	3.9	11.5	14.1	1	1
25	504	4.0404	200	200000	.	.	0	DOSE	1	1	14	3	49.5	2	71	5.88	44.8	9.2	3.9	11.5	14.1	1	1
25	516	4.0404	200	200000	.	.	0	DOSE	1	1	14	3	49.5	2	71	5.88	44.8	9.2	3.9	11.5	14.1	1	1
25	528	4.0404	200	200000	.	.	0	DOSE	1	1	14	3	49.5	2	71	5.88	44.8	9.2	3.9	11.5	14.1	1	1
25	540	4.0404	200	200000	.	.	0	DOSE	1	1	14	3	49.5	2	71	5.88	44.8	9.2	3.9	11.5	14.1	1	1
25	552	4.0404	200	200000	.	.	0	DOSE	1	1	14	3	49.5	2	71	5.88	44.8	9.2	3.9	11.5	14.1	1	1
25	564	4.0404	200	200000	.	.	0	DOSE	1	1	14	3	49.5	2	71	5.88	44.8	9.2	3.9	11.5	14.1	1	1
25	576	4.0404	200	.	.	1.51	1	PK	1	1	14	3	49.5	2	71	5.88	44.8	9.2	3.9	11.5	14.1	1	1
25	588	4.0404	200	200000	.	.	0	DOSE	1	1	14	3	49.5	2	82	3.64	42.9	8.3	3.4	11.7	14.7	1	1
25	600	4.0404	200	200000	.	.	0	DOSE	1	1	14	3	49.5	2	82	3.64	42.9	8.3	3.4	11.7	14.7	1	1
25	612	4.0404	200	200000	.	.	0	DOSE	1	1	14	3	49.5	2	82	3.64	42.9	8.3	3.4	11.7	14.7	1	1
25	624	4.0404	200	200000	.	.	0	DOSE	1	1	14	3	49.5	2	82	3.64	42.9	8.3	3.4	11.7	14.7	1	1
25	636	4.0404	200	200000	.	.	0	DOSE	1	1	14	3	49.5	2	82	3.64	42.9	8.3	3.4	11.7	14.7	1	1
25	648	4.0404	200	200000	.	.	0	DOSE	1	1	14	3	49.5	2	82	3.64	42.9	8.3	3.4	11.7	14.7	1	1
25	660	4.0404	200	200000	.	.	0	DOSE	1	1	14	3	49.5	2	82	3.64	42.9	8.3	3.4	11.7	14.7	1	1
25	672	4.0404	200	200000	.	.	0	DOSE	1	1	14	3	49.5	2	82	3.64	42.9	8.3	3.4	11.7	14.7	1	1
25	684	4.0404	200	200000	.	.	0	DOSE	1	1	14	3	49.5	2	82	3.64	42.9	8.3	3.4	11.7	14.7	1	1
25	696	4.0404	200	.	.	2.39	1	PK	1	1	14	3	49.5	2	82	3.64	42.9	8.3	3.4	11.7	14.7	1	1
25	708	4.0404	200	200000	.	.	0	DOSE	1	1	14	3	49.5	2	64	1.34	41.7	7.3	3.6	29	27.5	1	1
25	720	4.0404	200	200000	.	.	0	DOSE	1	1	14	3	49.5	2	64	1.34	41.7	7.3	3.6	29	27.5	1	1
25	732	4.0404	200	200000	.	.	0	DOSE	1	1	14	3	49.5	2	64	1.34	41.7	7.3	3.6	29	27.5	1	1
25	744	4.0404	200	200000	.	.	0	DOSE	1	1	14	3	49.5	2	64	1.34	41.7	7.3	3.6	29	27.5	1	1
25	756	4.0404	200	200000	.	.	0	DOSE	1	1	14	3	49.5	2	64	1.34	41.7	7.3	3.6	29	27.5	1	1
25	768	4.0404	200	200000	.	.	0	DOSE	1	1	14	3	49.5	2	64	1.34	41.7	7.3	3.6	29	27.5	1	1
25	780	4.0404	200	200000	.	.	0	DOSE	1	1	14	3	49.5	2	64	1.34	41.7	7.3	3.6	29	27.5	1	1
25	792	4.0404	200	200000	.	.	0	DOSE	1	1	14	3	49.5	2	64	1.34	41.7	7.3	3.6	29	27.5	1	1
25	804	4.0404	200	200000	.	.	0	DOSE	1	1	14	3	49.5	2	64	1.34	41.7	7.3	3.6	29	27.5	1	1
25	816	4.0404	200	200000	.	.	0	DOSE	1	1	14	3	49.5	2	64	1.34	41.7	7.3	3.6	29	27.5	1	1
25	828	4.0404	200	200000	.	.	0	DOSE	1	1	14	3	49.5	2	64	1.34	41.7	7.3	3.6	29	27.5	1	1
25	840	4.0404	200	200000	.	.	0	DOSE	1	1	14	3	49.5	2	64	1.34	41.7	7.3	3.6	29	27.5	1	1
25	852	4.0404	200	200000	.	.	0	DOSE	1	1	14	3	49.5	2	64	1.34	41.7	7.3	3.6	29	27.5	1	1
25	864	4.0404	200	200000	.	.	0	DOSE	1	1	14	3	49.5	2	64	1.34	41.7	7.3	3.6	29	27.5	1	1
25	876	4.0404	200	200000	.	.	0	DOSE	1	1	14	3	49.5	2	64	1.34	41.7	7.3	3.6	29	27.5	1	1
25	888	4.0404	200	.	.	1.56	1	PK	1	1	14	3	49.5	2	64	1.34	41.7	7.3	3.6	29	27.5	1	1
26	0	3.33333	200	200000	.	.	0	DOSE	1	1	14	3	60	2	51	3.08	36.4	14.9	5.7	13.2	8.7	1	0
26	12	3.33333	200	200000	.	.	0	DOSE	1	1	14	3	60	2	51	3.08	36.4	14.9	5.7	13.2	8.7	1	0
26	24	3.33333	200	200000	.	.	0	DOSE	1	1	14	3	60	2	51	3.08	36.4	14.9	5.7	13.2	8.7	1	0
26	36	3.33333	200	200000	.	.	0	DOSE	1	1	14	3	60	2	51	3.08	36.4	14.9	5.7	13.2	8.7	1	0
26	48	3.33333	200	.	.	1.43	1	PK	1	1	14	3	60	2	51	3.08	36.4	14.9	5.7	13.2	8.7	1	0
26	60	3.33333	200	200000	.	.	0	DOSE	1	1	14	3	60	2	49	3.65	37.1	17.6	7.5	42.6	42.9	1	0
26	72	3.33333	200	200000	.	.	0	DOSE	1	1	14	3	60	2	49	3.65	37.1	17.6	7.5	42.6	42.9	1	0
26	84	3.33333	200	200000	.	.	0	DOSE	1	1	14	3	60	2	49	3.65	37.1	17.6	7.5	42.6	42.9	1	0
26	96	3.33333	200	200000	.	.	0	DOSE	1	1	14	3	60	2	49	3.65	37.1	17.6	7.5	42.6	42.9	1	0
26	108	3.33333	200	200000	.	.	0	DOSE	1	1	14	3	60	2	49	3.65	37.1	17.6	7.5	42.6	42.9	1	0
26	120	3.33333	200	200000	.	.	0	DOSE	1	1	14	3	60	2	49	3.65	37.1	17.6	7.5	42.6	42.9	1	0
26	132	3.33333	200	200000	.	.	0	DOSE	1	1	14	3	60	2	49	3.65	37.1	17.6	7.5	42.6	42.9	1	0
26	144	3.33333	200	200000	.	.	0	DOSE	1	1	14	3	60	2	49	3.65	37.1	17.6	7.5	42.6	42.9	1	0
26	156	3.33333	200	200000	.	.	0	DOSE	1	1	14	3	60	2	49	3.65	37.1	17.6	7.5	42.6	42.9	1	0
26	168	3.33333	200	200000	.	.	0	DOSE	1	1	14	3	60	2	49	3.65	37.1	17.6	7.5	42.6	42.9	1	0
26	180	3.33333	200	200000	.	.	0	DOSE	1	1	14	3	60	2	49	3.65	37.1	17.6	7.5	42.6	42.9	1	0
26	192	3.33333	200	200000	.	.	0	DOSE	1	1	14	3	60	2	49	3.65	37.1	17.6	7.5	42.6	42.9	1	0
26	204	3.33333	200	200000	.	.	0	DOSE	1	1	14	3	60	2	49	3.65	37.1	17.6	7.5	42.6	42.9	1	0
26	216	3.33333	200	.	.	0.04	1	PK	1	1	14	3	60	2	49	3.65	37.1	17.6	7.5	42.6	42.9	1	0
26	228	3.33333	200	200000	.	.	0	DOSE	1	1	14	3	60	2	51	1.56	35.2	22	8.4	14.9	18.1	1	0
26	240	3.33333	200	200000	.	.	0	DOSE	1	1	14	3	60	2	51	1.56	35.2	22	8.4	14.9	18.1	1	0
26	252	3.33333	200	200000	.	.	0	DOSE	1	1	14	3	60	2	51	1.56	35.2	22	8.4	14.9	18.1	1	0
26	264	3.33333	200	200000	.	.	0	DOSE	1	1	14	3	60	2	51	1.56	35.2	22	8.4	14.9	18.1	1	0
26	276	3.33333	200	200000	.	.	0	DOSE	1	1	14	3	60	2	51	1.56	35.2	22	8.4	14.9	18.1	1	0
26	288	3.33333	200	200000	.	.	0	DOSE	1	1	14	3	60	2	51	1.56	35.2	22	8.4	14.9	18.1	1	0
26	300	3.33333	200	200000	.	.	0	DOSE	1	1	14	3	60	2	51	1.56	35.2	22	8.4	14.9	18.1	1	0
26	312	3.33333	200	200000	.	.	0	DOSE	1	1	14	3	60	2	51	1.56	35.2	22	8.4	14.9	18.1	1	0
26	324	3.33333	200	200000	.	.	0	DOSE	1	1	14	3	60	2	51	1.56	35.2	22	8.4	14.9	18.1	1	0
26	336	3.33333	200	200000	.	.	0	DOSE	1	1	14	3	60	2	51	1.56	35.2	22	8.4	14.9	18.1	1	0
26	348	3.33333	200	200000	.	.	0	DOSE	1	1	14	3	60	2	51	1.56	35.2	22	8.4	14.9	18.1	1	0
26	360	3.33333	200	200000	.	.	0	DOSE	1	1	14	3	60	2	51	1.56	35.2	22	8.4	14.9	18.1	1	0
26	372	3.33333	200	200000	.	.	0	DOSE	1	1	14	3	60	2	51	1.56	35.2	22	8.4	14.9	18.1	1	0
26	384	3.33333	200	200000	.	.	0	DOSE	1	1	14	3	60	2	51	1.56	35.2	22	8.4	14.9	18.1	1	0
26	396	3.33333	200	200000	.	.	0	DOSE	1	1	14	3	60	2	51	1.56	35.2	22	8.4	14.9	18.1	1	0
26	408	3.33333	200	200000	.	.	0	DOSE	1	1	14	3	60	2	51	1.56	35.2	22	8.4	14.9	18.1	1	0
26	420	3.33333	200	200000	.	.	0	DOSE	1	1	14	3	60	2	51	1.56	35.2	22	8.4	14.9	18.1	1	0
26	432	3.33333	200	200000	.	.	0	DOSE	1	1	14	3	60	2	51	1.56	35.2	22	8.4	14.9	18.1	1	0
26	444	3.33333	200	200000	.	.	0	DOSE	1	1	14	3	60	2	51	1.56	35.2	22	8.4	14.9	18.1	1	0
26	456	3.33333	200	200000	.	.	0	DOSE	1	1	14	3	60	2	51	1.56	35.2	22	8.4	14.9	18.1	1	0
26	468	3.33333	200	200000	.	.	0	DOSE	1	1	14	3	60	2	51	1.56	35.2	22	8.4	14.9	18.1	1	0
26	480	3.33333	200	200000	.	.	0	DOSE	1	1	14	3	60	2	51	1.56	35.2	22	8.4	14.9	18.1	1	0
26	492	3.33333	200	200000	.	.	0	DOSE	1	1	14	3	60	2	51	1.56	35.2	22	8.4	14.9	18.1	1	0
26	504	3.33333	200	200000	.	.	0	DOSE	1	1	14	3	60	2	51	1.56	35.2	22	8.4	14.9	18.1	1	0
26	516	3.33333	200	200000	.	.	0	DOSE	1	1	14	3	60	2	51	1.56	35.2	22	8.4	14.9	18.1	1	0
26	528	3.33333	200	200000	.	.	0	DOSE	1	1	14	3	60	2	51	1.56	35.2	22	8.4	14.9	18.1	1	0
26	540	3.33333	200	200000	.	.	0	DOSE	1	1	14	3	60	2	51	1.56	35.2	22	8.4	14.9	18.1	1	0
26	552	3.33333	200	200000	.	.	0	DOSE	1	1	14	3	60	2	51	1.56	35.2	22	8.4	14.9	18.1	1	0
26	564	3.33333	200	200000	.	.	0	DOSE	1	1	14	3	60	2	51	1.56	35.2	22	8.4	14.9	18.1	1	0
26	576	3.33333	200	200000	.	.	0	DOSE	1	1	14	3	60	2	51	1.56	35.2	22	8.4	14.9	18.1	1	0
26	588	3.33333	200	200000	.	.	0	DOSE	1	1	14	3	60	2	51	1.56	35.2	22	8.4	14.9	18.1	1	0
26	600	3.33333	200	200000	.	.	0	DOSE	1	1	14	3	60	2	51	1.56	35.2	22	8.4	14.9	18.1	1	0
26	612	3.33333	200	200000	.	.	0	DOSE	1	1	14	3	60	2	51	1.56	35.2	22	8.4	14.9	18.1	1	0
26	624	3.33333	200	200000	.	.	0	DOSE	1	1	14	3	60	2	51	1.56	35.2	22	8.4	14.9	18.1	1	0
26	636	3.33333	200	200000	.	.	0	DOSE	1	1	14	3	60	2	51	1.56	35.2	22	8.4	14.9	18.1	1	0
26	648	3.33333	200	200000	.	.	0	DOSE	1	1	14	3	60	2	51	1.56	35.2	22	8.4	14.9	18.1	1	0
26	660	3.33333	200	200000	.	.	0	DOSE	1	1	14	3	60	2	51	1.56	35.2	22	8.4	14.9	18.1	1	0
26	672	3.33333	200	200000	.	.	0	DOSE	1	1	14	3	60	2	51	1.56	35.2	22	8.4	14.9	18.1	1	0
26	684	3.33333	200	200000	.	.	0	DOSE	1	1	14	3	60	2	51	1.56	35.2	22	8.4	14.9	18.1	1	0
26	696	3.33333	200	.	.	2.7	1	PK	1	1	14	3	60	2	51	1.56	35.2	22	8.4	14.9	18.1	1	0
26	708	3.33333	200	200000	.	.	0	DOSE	1	1	14	3	60	2	56	1.77	33.2	14.5	6.5	13.6	18.1	1	0
26	720	3.33333	200	.	.	3.64	1	PK	1	1	14	3	60	2	56	1.77	33.2	14.5	6.5	13.6	18.1	1	0
26	732	3.33333	200	200000	.	.	0	DOSE	1	1	14	3	60	2	45	1.66	27.1	20.8	11.4	17.7	28	1	0
26	744	3.33333	200	200000	.	.	0	DOSE	1	1	14	3	60	2	45	1.66	27.1	20.8	11.4	17.7	28	1	0
26	756	3.33333	200	200000	.	.	0	DOSE	1	1	14	3	60	2	45	1.66	27.1	20.8	11.4	17.7	28	1	0
26	768	3.33333	200	200000	.	.	0	DOSE	1	1	14	3	60	2	45	1.66	27.1	20.8	11.4	17.7	28	1	0
26	780	3.33333	200	200000	.	.	0	DOSE	1	1	14	3	60	2	45	1.66	27.1	20.8	11.4	17.7	28	1	0
26	792	3.33333	200	200000	.	.	0	DOSE	1	1	14	3	60	2	45	1.66	27.1	20.8	11.4	17.7	28	1	0
26	804	3.33333	200	200000	.	.	0	DOSE	1	1	14	3	60	2	45	1.66	27.1	20.8	11.4	17.7	28	1	0
26	816	3.33333	200	.	.	4.15	1	PK	1	1	14	3	60	2	45	1.66	27.1	20.8	11.4	17.7	28	1	0
26	828	3.33333	200	200000	.	.	0	DOSE	1	1	14	3	60	2	46	2	26.3	30.4	15	24.5	39.4	1	0
26	840	3.33333	200	200000	.	.	0	DOSE	1	1	14	3	60	2	46	2	26.3	30.4	15	24.5	39.4	1	0
26	852	3.33333	200	200000	.	.	0	DOSE	1	1	14	3	60	2	46	2	26.3	30.4	15	24.5	39.4	1	0
26	864	3.33333	200	200000	.	.	0	DOSE	1	1	14	3	60	2	46	2	26.3	30.4	15	24.5	39.4	1	0
26	876	3.33333	200	200000	.	.	0	DOSE	1	1	14	3	60	2	46	2	26.3	30.4	15	24.5	39.4	1	0
26	888	3.33333	200	.	.	3.99	1	PK	1	1	14	3	60	2	46	2	26.3	30.4	15	24.5	39.4	1	0
26	900	3.33333	200	200000	.	.	0	DOSE	1	1	14	3	60	2	50	2.96	26.2	14.8	6.8	27.4	73.3	1	0
26	912	3.33333	200	200000	.	.	0	DOSE	1	1	14	3	60	2	50	2.96	26.2	14.8	6.8	27.4	73.3	1	0
26	924	3.33333	200	200000	.	.	0	DOSE	1	1	14	3	60	2	50	2.96	26.2	14.8	6.8	27.4	73.3	1	0
26	936	3.33333	200	200000	.	.	0	DOSE	1	1	14	3	60	2	50	2.96	26.2	14.8	6.8	27.4	73.3	1	0
26	948	3.33333	200	200000	.	.	0	DOSE	1	1	14	3	60	2	50	2.96	26.2	14.8	6.8	27.4	73.3	1	0
26	960	3.33333	200	200000	.	.	0	DOSE	1	1	14	3	60	2	50	2.96	26.2	14.8	6.8	27.4	73.3	1	0
26	972	3.33333	200	200000	.	.	0	DOSE	1	1	14	3	60	2	50	2.96	26.2	14.8	6.8	27.4	73.3	1	0
26	984	3.33333	200	.	.	2.45	1	PK	1	1	14	3	60	2	50	2.96	26.2	14.8	6.8	27.4	73.3	1	0
26	996	3.33333	200	200000	.	.	0	DOSE	1	1	14	3	60	2	44	2.46	25.2	14.1	6.3	53.6	90.7	1	0
26	1008	3.33333	200	200000	.	.	0	DOSE	1	1	14	3	60	2	44	2.46	25.2	14.1	6.3	53.6	90.7	1	0
26	1020	3.33333	200	200000	.	.	0	DOSE	1	1	14	3	60	2	44	2.46	25.2	14.1	6.3	53.6	90.7	1	0
26	1032	3.33333	200	200000	.	.	0	DOSE	1	1	14	3	60	2	44	2.46	25.2	14.1	6.3	53.6	90.7	1	0
26	1044	3.33333	200	200000	.	.	0	DOSE	1	1	14	3	60	2	44	2.46	25.2	14.1	6.3	53.6	90.7	1	0
26	1056	3.33333	200	.	.	2.24	1	PK	1	1	14	3	60	2	44	2.46	25.2	14.1	6.3	53.6	90.7	1	0
26	1068	3.33333	200	200000	.	.	0	DOSE	1	1	14	3	60	2	44	3.6	32.6	9.9	4.5	83.6	87	1	1
26	1080	3.33333	200	200000	.	.	0	DOSE	1	1	14	3	60	2	44	3.6	32.6	9.9	4.5	83.6	87	1	1
26	1092	3.33333	200	200000	.	.	0	DOSE	1	1	14	3	60	2	44	3.6	32.6	9.9	4.5	83.6	87	1	1
26	1104	3.33333	200	200000	.	.	0	DOSE	1	1	14	3	60	2	44	3.6	32.6	9.9	4.5	83.6	87	1	1
26	1116	3.33333	200	200000	.	.	0	DOSE	1	1	14	3	60	2	44	3.6	32.6	9.9	4.5	83.6	87	1	1
26	1128	3.33333	200	200000	.	.	0	DOSE	1	1	14	3	60	2	44	3.6	32.6	9.9	4.5	83.6	87	1	1
26	1140	3.33333	200	200000	.	.	0	DOSE	1	1	14	3	60	2	44	3.6	32.6	9.9	4.5	83.6	87	1	1
26	1152	3.33333	200	.	.	0.05	1	PK	1	1	14	3	60	2	44	3.6	32.6	9.9	4.5	83.6	87	1	1
27	0	4.54545	200	200000	.	.	0	DOSE	1	2	14	3	44	3	46	2.93	28.9	9.6	4.7	74.4	43.4	1	1
27	12	4.54545	200	200000	.	.	0	DOSE	1	2	14	3	44	3	46	2.93	28.9	9.6	4.7	74.4	43.4	1	1
27	24	4.54545	200	200000	.	.	0	DOSE	1	2	14	3	44	3	46	2.93	28.9	9.6	4.7	74.4	43.4	1	1
27	36	4.54545	200	200000	.	.	0	DOSE	1	2	14	3	44	3	46	2.93	28.9	9.6	4.7	74.4	43.4	1	1
27	48	4.54545	200	200000	.	.	0	DOSE	1	2	14	3	44	3	46	2.93	28.9	9.6	4.7	74.4	43.4	1	1
27	60	4.54545	200	200000	.	.	0	DOSE	1	2	14	3	44	3	46	2.93	28.9	9.6	4.7	74.4	43.4	1	1
27	72	4.54545	200	200000	.	.	0	DOSE	1	2	14	3	44	3	46	2.93	28.9	9.6	4.7	74.4	43.4	1	1
27	84	4.54545	200	200000	.	.	0	DOSE	1	2	14	3	44	3	46	2.93	28.9	9.6	4.7	74.4	43.4	1	1
27	96	4.54545	200	200000	.	.	0	DOSE	1	2	14	3	44	3	46	2.93	28.9	9.6	4.7	74.4	43.4	1	1
27	108	4.54545	200	200000	.	.	0	DOSE	1	2	14	3	44	3	46	2.93	28.9	9.6	4.7	74.4	43.4	1	1
27	120	4.54545	200	200000	.	.	0	DOSE	1	2	14	3	44	3	46	2.93	28.9	9.6	4.7	74.4	43.4	1	1
27	132	4.54545	200	200000	.	.	0	DOSE	1	2	14	3	44	3	46	2.93	28.9	9.6	4.7	74.4	43.4	1	1
27	144	4.54545	200	.	.	1.33	1	PK	1	2	14	3	44	3	46	2.93	28.9	9.6	4.7	74.4	43.4	1	1
27	156	4.54545	200	200000	.	.	0	DOSE	1	2	14	3	44	3	51.3	1.8	23.5	7.2	3.2	78.9	44.1	0	1
27	168	4.54545	200	200000	.	.	0	DOSE	1	2	14	3	44	3	51.3	1.8	23.5	7.2	3.2	78.9	44.1	0	1
27	180	4.54545	200	200000	.	.	0	DOSE	1	2	14	3	44	3	51.3	1.8	23.5	7.2	3.2	78.9	44.1	0	1
27	192	4.54545	200	200000	.	.	0	DOSE	1	2	14	3	44	3	51.3	1.8	23.5	7.2	3.2	78.9	44.1	0	1
27	204	4.54545	200	200000	.	.	0	DOSE	1	2	14	3	44	3	51.3	1.8	23.5	7.2	3.2	78.9	44.1	0	1
27	216	4.54545	200	200000	.	.	0	DOSE	1	2	14	3	44	3	51.3	1.8	23.5	7.2	3.2	78.9	44.1	0	1
27	228	4.54545	200	200000	.	.	0	DOSE	1	2	14	3	44	3	51.3	1.8	23.5	7.2	3.2	78.9	44.1	0	1
27	240	4.54545	200	200000	.	.	0	DOSE	1	2	14	3	44	3	51.3	1.8	23.5	7.2	3.2	78.9	44.1	0	1
27	252	4.54545	200	200000	.	.	0	DOSE	1	2	14	3	44	3	51.3	1.8	23.5	7.2	3.2	78.9	44.1	0	1
27	264	4.54545	200	200000	.	.	0	DOSE	1	2	14	3	44	3	51.3	1.8	23.5	7.2	3.2	78.9	44.1	0	1
27	276	4.54545	200	200000	.	.	0	DOSE	1	2	14	3	44	3	51.3	1.8	23.5	7.2	3.2	78.9	44.1	0	1
27	288	4.54545	200	200000	.	.	0	DOSE	1	2	14	3	44	3	51.3	1.8	23.5	7.2	3.2	78.9	44.1	0	1
27	300	4.54545	200	200000	.	.	0	DOSE	1	2	14	3	44	3	51.3	1.8	23.5	7.2	3.2	78.9	44.1	0	1
27	312	4.54545	200	200000	.	.	0	DOSE	1	2	14	3	44	3	51.3	1.8	23.5	7.2	3.2	78.9	44.1	0	1
27	324	4.54545	200	200000	.	.	0	DOSE	1	2	14	3	44	3	51.3	1.8	23.5	7.2	3.2	78.9	44.1	0	1
27	336	4.54545	200	200000	.	.	0	DOSE	1	2	14	3	44	3	51.3	1.8	23.5	7.2	3.2	78.9	44.1	0	1
27	348	4.54545	200	200000	.	.	0	DOSE	1	2	14	3	44	3	51.3	1.8	23.5	7.2	3.2	78.9	44.1	0	1
27	360	4.54545	200	200000	.	.	0	DOSE	1	2	14	3	44	3	51.3	1.8	23.5	7.2	3.2	78.9	44.1	0	1
27	372	4.54545	200	200000	.	.	0	DOSE	1	2	14	3	44	3	51.3	1.8	23.5	7.2	3.2	78.9	44.1	0	1
27	384	4.54545	200	200000	.	.	0	DOSE	1	2	14	3	44	3	51.3	1.8	23.5	7.2	3.2	78.9	44.1	0	1
27	396	4.54545	200	200000	.	.	0	DOSE	1	2	14	3	44	3	51.3	1.8	23.5	7.2	3.2	78.9	44.1	0	1
27	408	4.54545	200	200000	.	.	0	DOSE	1	2	14	3	44	3	51.3	1.8	23.5	7.2	3.2	78.9	44.1	0	1
27	420	4.54545	200	200000	.	.	0	DOSE	1	2	14	3	44	3	51.3	1.8	23.5	7.2	3.2	78.9	44.1	0	1
27	432	4.54545	200	200000	.	.	0	DOSE	1	2	14	3	44	3	51.3	1.8	23.5	7.2	3.2	78.9	44.1	0	1
27	444	4.54545	200	200000	.	.	0	DOSE	1	2	14	3	44	3	51.3	1.8	23.5	7.2	3.2	78.9	44.1	0	1
27	456	4.54545	200	200000	.	.	0	DOSE	1	2	14	3	44	3	51.3	1.8	23.5	7.2	3.2	78.9	44.1	0	1
27	468	4.54545	200	200000	.	.	0	DOSE	1	2	14	3	44	3	51.3	1.8	23.5	7.2	3.2	78.9	44.1	0	1
27	480	4.54545	200	200000	.	.	0	DOSE	1	2	14	3	44	3	51.3	1.8	23.5	7.2	3.2	78.9	44.1	0	1
27	492	4.54545	200	200000	.	.	0	DOSE	1	2	14	3	44	3	51.3	1.8	23.5	7.2	3.2	78.9	44.1	0	1
27	504	4.54545	200	200000	.	.	0	DOSE	1	2	14	3	44	3	51.3	1.8	23.5	7.2	3.2	78.9	44.1	0	1
27	516	4.54545	200	200000	.	.	0	DOSE	1	2	14	3	44	3	51.3	1.8	23.5	7.2	3.2	78.9	44.1	0	1
27	528	4.54545	200	200000	.	.	0	DOSE	1	2	14	3	44	3	51.3	1.8	23.5	7.2	3.2	78.9	44.1	0	1
27	540	4.54545	200	200000	.	.	0	DOSE	1	2	14	3	44	3	51.3	1.8	23.5	7.2	3.2	78.9	44.1	0	1
27	552	4.54545	200	200000	.	.	0	DOSE	1	2	14	3	44	3	51.3	1.8	23.5	7.2	3.2	78.9	44.1	0	1
27	564	4.54545	200	200000	.	.	0	DOSE	1	2	14	3	44	3	51.3	1.8	23.5	7.2	3.2	78.9	44.1	0	1
27	576	4.54545	200	200000	.	.	0	DOSE	1	2	14	3	44	3	51.3	1.8	23.5	7.2	3.2	78.9	44.1	0	1
27	588	4.54545	200	200000	.	.	0	DOSE	1	2	14	3	44	3	51.3	1.8	23.5	7.2	3.2	78.9	44.1	0	1
27	600	4.54545	200	200000	.	.	0	DOSE	1	2	14	3	44	3	51.3	1.8	23.5	7.2	3.2	78.9	44.1	0	1
27	612	4.54545	200	200000	.	.	0	DOSE	1	2	14	3	44	3	51.3	1.8	23.5	7.2	3.2	78.9	44.1	0	1
27	624	4.54545	200	.	.	2.19	1	PK	1	2	14	3	44	3	51.3	1.8	23.5	7.2	3.2	78.9	44.1	0	1
28	0	8.69565	100	100000	.	.	0	DOSE	1	1	2	1	11.5	2	27	1.57	39.4	6.5	2.6	40.9	25.9	0	0
28	12	8.69565	100	100000	.	.	0	DOSE	1	1	2	1	11.5	2	27	1.57	39.4	6.5	2.6	40.9	25.9	0	0
28	24	8.69565	100	100000	.	.	0	DOSE	1	1	2	1	11.5	2	27	1.57	39.4	6.5	2.6	40.9	25.9	0	0
28	36	8.69565	100	100000	.	.	0	DOSE	1	1	2	1	11.5	2	27	1.57	39.4	6.5	2.6	40.9	25.9	0	0
28	48	8.69565	100	100000	.	.	0	DOSE	1	1	2	1	11.5	2	27	1.57	39.4	6.5	2.6	40.9	25.9	0	0
28	60	8.69565	100	100000	.	.	0	DOSE	1	1	2	1	11.5	2	27	1.57	39.4	6.5	2.6	40.9	25.9	0	0
28	72	8.69565	100	100000	.	.	0	DOSE	1	1	2	1	11.5	2	27	1.57	39.4	6.5	2.6	40.9	25.9	0	0
28	84	8.69565	100	100000	.	.	0	DOSE	1	1	2	1	11.5	2	27	1.57	39.4	6.5	2.6	40.9	25.9	0	0
28	96	8.69565	100	100000	.	.	0	DOSE	1	1	2	1	11.5	2	27	1.57	39.4	6.5	2.6	40.9	25.9	0	0
28	108	8.69565	100	100000	.	.	0	DOSE	1	1	2	1	11.5	2	27	1.57	39.4	6.5	2.6	40.9	25.9	0	0
28	120	8.69565	100	100000	.	.	0	DOSE	1	1	2	1	11.5	2	27	1.57	39.4	6.5	2.6	40.9	25.9	0	0
28	132	8.69565	100	100000	.	.	0	DOSE	1	1	2	1	11.5	2	27	1.57	39.4	6.5	2.6	40.9	25.9	0	0
28	144	8.69565	100	.	.	0.35	1	PK	1	1	2	1	11.5	2	27	1.57	39.4	6.5	2.6	40.9	25.9	0	0
29	0	4.87805	200	200000	.	.	0	DOSE	1	2	14	3	41	1	40	4.56	36.8	4	1.9	17	28.2	1	0
29	12	4.87805	200	200000	.	.	0	DOSE	1	2	14	3	41	1	40	4.56	36.8	4	1.9	17	28.2	1	0
29	24	4.87805	200	200000	.	.	0	DOSE	1	2	14	3	41	1	40	4.56	36.8	4	1.9	17	28.2	1	0
29	36	4.87805	200	200000	.	.	0	DOSE	1	2	14	3	41	1	40	4.56	36.8	4	1.9	17	28.2	1	0
29	48	4.87805	200	200000	.	.	0	DOSE	1	2	14	3	41	1	40	4.56	36.8	4	1.9	17	28.2	1	0
29	60	4.87805	200	200000	.	.	0	DOSE	1	2	14	3	41	1	40	4.56	36.8	4	1.9	17	28.2	1	0
29	72	4.87805	200	200000	.	.	0	DOSE	1	2	14	3	41	1	40	4.56	36.8	4	1.9	17	28.2	1	0
29	84	4.87805	200	200000	.	.	0	DOSE	1	2	14	3	41	1	40	4.56	36.8	4	1.9	17	28.2	1	0
29	96	4.87805	200	200000	.	.	0	DOSE	1	2	14	3	41	1	40	4.56	36.8	4	1.9	17	28.2	1	0
29	108	4.87805	200	200000	.	.	0	DOSE	1	2	14	3	41	1	40	4.56	36.8	4	1.9	17	28.2	1	0
29	120	4.87805	200	200000	.	.	0	DOSE	1	2	14	3	41	1	40	4.56	36.8	4	1.9	17	28.2	1	0
29	132	4.87805	200	200000	.	.	0	DOSE	1	2	14	3	41	1	40	4.56	36.8	4	1.9	17	28.2	1	0
29	144	4.87805	200	.	.	4.91	1	PK	1	2	14	3	41	1	40	4.56	36.8	4	1.9	17	28.2	1	0
30	0	6.52174	300	300000	.	.	0	DOSE	1	1	14	3	46	1	60	1.7	43.8	5.5	2.2	35	33.5	1	0
30	12	6.52174	300	300000	.	.	0	DOSE	1	1	14	3	46	1	60	1.7	43.8	5.5	2.2	35	33.5	1	0
30	24	3.26087	150	150000	.	.	0	DOSE	1	1	14	3	46	1	60	1.7	43.8	5.5	2.2	35	33.5	1	0
30	36	3.26087	150	150000	.	.	0	DOSE	1	1	14	3	46	1	60	1.7	43.8	5.5	2.2	35	33.5	1	0
30	48	3.26087	150	150000	.	.	0	DOSE	1	1	14	3	46	1	60	1.7	43.8	5.5	2.2	35	33.5	1	0
30	60	3.26087	150	150000	.	.	0	DOSE	1	1	14	3	46	1	60	1.7	43.8	5.5	2.2	35	33.5	1	0
30	72	3.26087	150	150000	.	.	0	DOSE	1	1	14	3	46	1	60	1.7	43.8	5.5	2.2	35	33.5	1	0
30	84	3.26087	150	150000	.	.	0	DOSE	1	1	14	3	46	1	60	1.7	43.8	5.5	2.2	35	33.5	1	0
30	96	3.26087	150	150000	.	.	0	DOSE	1	1	14	3	46	1	60	1.7	43.8	5.5	2.2	35	33.5	1	0
30	108	3.26087	150	150000	.	.	0	DOSE	1	1	14	3	46	1	60	1.7	43.8	5.5	2.2	35	33.5	1	0
30	120	3.26087	150	.	.	0.15	1	PK	1	1	14	3	46	1	60	1.7	43.8	5.5	2.2	35	33.5	1	0
30	132	3.26087	150	150000	.	.	0	DOSE	1	1	14	3	46	1	65	2.21	41.8	3.7	1.2	73.8	51	1	0
30	144	3.26087	150	150000	.	.	0	DOSE	1	1	14	3	46	1	65	2.21	41.8	3.7	1.2	73.8	51	1	0
30	156	3.26087	150	150000	.	.	0	DOSE	1	1	14	3	46	1	65	2.21	41.8	3.7	1.2	73.8	51	1	0
30	168	3.26087	150	150000	.	.	0	DOSE	1	1	14	3	46	1	65	2.21	41.8	3.7	1.2	73.8	51	1	0
30	180	3.26087	150	150000	.	.	0	DOSE	1	1	14	3	46	1	65	2.21	41.8	3.7	1.2	73.8	51	1	0
30	192	3.26087	150	150000	.	.	0	DOSE	1	1	14	3	46	1	65	2.21	41.8	3.7	1.2	73.8	51	1	0
30	204	3.26087	150	150000	.	.	0	DOSE	1	1	14	3	46	1	65	2.21	41.8	3.7	1.2	73.8	51	1	0
30	216	3.26087	150	.	.	0.67	1	PK	1	1	14	3	46	1	65	2.21	41.8	3.7	1.2	73.8	51	1	0
30	228	3.26087	150	150000	.	.	0	DOSE	1	1	14	3	46	1	59	2.47	45.2	6.5	2.8	55.7	36.6	1	0
30	240	3.26087	150	.	.	0.25	1	PK	1	1	14	3	46	1	59	2.47	45.2	6.5	2.8	55.7	36.6	1	0
30	252	4.34783	200	200000	.	.	0	DOSE	1	1	14	3	46	1	56	1.77	40.5	8	3.6	23.4	10.2	1	0
30	264	4.34783	200	200000	.	.	0	DOSE	1	1	14	3	46	1	56	1.77	40.5	8	3.6	23.4	10.2	1	0
30	276	4.34783	200	200000	.	.	0	DOSE	1	1	14	3	46	1	56	1.77	40.5	8	3.6	23.4	10.2	1	0
30	288	4.34783	200	200000	.	.	0	DOSE	1	1	14	3	46	1	56	1.77	40.5	8	3.6	23.4	10.2	1	0
30	300	4.34783	200	200000	.	.	0	DOSE	1	1	14	3	46	1	56	1.77	40.5	8	3.6	23.4	10.2	1	0
30	312	4.34783	200	200000	.	.	0	DOSE	1	1	14	3	46	1	56	1.77	40.5	8	3.6	23.4	10.2	1	0
30	324	4.34783	200	200000	.	.	0	DOSE	1	1	14	3	46	1	56	1.77	40.5	8	3.6	23.4	10.2	1	0
30	336	4.34783	200	200000	.	.	0	DOSE	1	1	14	3	46	1	56	1.77	40.5	8	3.6	23.4	10.2	1	0
30	348	4.34783	200	200000	.	.	0	DOSE	1	1	14	3	46	1	56	1.77	40.5	8	3.6	23.4	10.2	1	0
30	360	4.34783	200	200000	.	.	0	DOSE	1	1	14	3	46	1	56	1.77	40.5	8	3.6	23.4	10.2	1	0
30	372	4.34783	200	200000	.	.	0	DOSE	1	1	14	3	46	1	56	1.77	40.5	8	3.6	23.4	10.2	1	0
30	384	4.34783	200	.	.	1.06	1	PK	1	1	14	3	46	1	56	1.77	40.5	8	3.6	23.4	10.2	1	0
30	396	4.34783	200	200000	.	.	0	DOSE	1	1	14	3	46	1	64	3.67	44.7	7	3.5	10	10.5	1	1
30	408	4.34783	200	200000	.	.	0	DOSE	1	1	14	3	46	1	64	3.67	44.7	7	3.5	10	10.5	1	1
30	420	4.34783	200	200000	.	.	0	DOSE	1	1	14	3	46	1	64	3.67	44.7	7	3.5	10	10.5	1	1
30	432	4.34783	200	200000	.	.	0	DOSE	1	1	14	3	46	1	64	3.67	44.7	7	3.5	10	10.5	1	1
30	444	4.34783	200	200000	.	.	0	DOSE	1	1	14	3	46	1	64	3.67	44.7	7	3.5	10	10.5	1	1
30	456	4.34783	200	.	.	1.12	1	PK	1	1	14	3	46	1	64	3.67	44.7	7	3.5	10	10.5	1	1
30	468	4.34783	200	200000	.	.	0	DOSE	1	1	14	3	46	1	65	5.26	42.4	10.2	4.1	144.4	86.1	1	1
30	480	4.34783	200	200000	.	.	0	DOSE	1	1	14	3	46	1	65	5.26	42.4	10.2	4.1	144.4	86.1	1	1
30	492	4.34783	200	200000	.	.	0	DOSE	1	1	14	3	46	1	65	5.26	42.4	10.2	4.1	144.4	86.1	1	1
30	504	4.34783	200	200000	.	.	0	DOSE	1	1	14	3	46	1	65	5.26	42.4	10.2	4.1	144.4	86.1	1	1
30	516	4.34783	200	200000	.	.	0	DOSE	1	1	14	3	46	1	65	5.26	42.4	10.2	4.1	144.4	86.1	1	1
30	528	4.34783	200	200000	.	.	0	DOSE	1	1	14	3	46	1	65	5.26	42.4	10.2	4.1	144.4	86.1	1	1
30	540	4.34783	200	200000	.	.	0	DOSE	1	1	14	3	46	1	65	5.26	42.4	10.2	4.1	144.4	86.1	1	1
30	552	4.34783	200	.	.	0.22	1	PK	1	1	14	3	46	1	65	5.26	42.4	10.2	4.1	144.4	86.1	1	1
30	564	4.34783	200	200000	.	.	0	DOSE	1	1	14	3	46	1	64	5.58	41.6	0.7	2.7	42.1	2.4	1	1
30	576	4.34783	200	200000	.	.	0	DOSE	1	1	14	3	46	1	64	5.58	41.6	0.7	2.7	42.1	2.4	1	1
30	588	4.34783	200	200000	.	.	0	DOSE	1	1	14	3	46	1	64	5.58	41.6	0.7	2.7	42.1	2.4	1	1
30	600	4.34783	200	200000	.	.	0	DOSE	1	1	14	3	46	1	64	5.58	41.6	0.7	2.7	42.1	2.4	1	1
30	612	4.34783	200	200000	.	.	0	DOSE	1	1	14	3	46	1	64	5.58	41.6	0.7	2.7	42.1	2.4	1	1
30	624	4.34783	200	200000	.	.	0	DOSE	1	1	14	3	46	1	64	5.58	41.6	0.7	2.7	42.1	2.4	1	1
30	636	4.34783	200	200000	.	.	0	DOSE	1	1	14	3	46	1	64	5.58	41.6	0.7	2.7	42.1	2.4	1	1
30	648	4.34783	200	200000	.	.	0	DOSE	1	1	14	3	46	1	64	5.58	41.6	0.7	2.7	42.1	2.4	1	1
30	660	4.34783	200	200000	.	.	0	DOSE	1	1	14	3	46	1	64	5.58	41.6	0.7	2.7	42.1	2.4	1	1
30	672	4.34783	200	200000	.	.	0	DOSE	1	1	14	3	46	1	64	5.58	41.6	0.7	2.7	42.1	2.4	1	1
30	684	4.34783	200	200000	.	.	0	DOSE	1	1	14	3	46	1	64	5.58	41.6	0.7	2.7	42.1	2.4	1	1
30	696	4.34783	200	200000	.	.	0	DOSE	1	1	14	3	46	1	64	5.58	41.6	0.7	2.7	42.1	2.4	1	1
30	708	4.34783	200	200000	.	.	0	DOSE	1	1	14	3	46	1	64	5.58	41.6	0.7	2.7	42.1	2.4	1	1
30	720	4.34783	200	.	.	0.15	1	PK	1	1	14	3	46	1	64	5.58	41.6	0.7	2.7	42.1	2.4	1	1
31	0	4.61538	300	300000	.	.	0	DOSE	1	1	14	3	65	1	79	2.35	38.9	6.7	3	20.9	6.1	1	0
31	12	4.61538	300	300000	.	.	0	DOSE	1	1	14	3	65	1	79	2.35	38.9	6.7	3	20.9	6.1	1	0
31	24	2.30769	150	150000	.	.	0	DOSE	1	1	14	3	65	1	79	2.35	38.9	6.7	3	20.9	6.1	1	0
31	36	2.30769	150	150000	.	.	0	DOSE	1	1	14	3	65	1	79	2.35	38.9	6.7	3	20.9	6.1	1	0
31	48	2.30769	150	150000	.	.	0	DOSE	1	1	14	3	65	1	79	2.35	38.9	6.7	3	20.9	6.1	1	0
31	60	2.30769	150	150000	.	.	0	DOSE	1	1	14	3	65	1	79	2.35	38.9	6.7	3	20.9	6.1	1	0
31	72	2.30769	150	.	.	2.12	1	PK	1	1	14	3	65	1	79	2.35	38.9	6.7	3	20.9	6.1	1	0
31	84	2.30769	150	150000	.	.	0	DOSE	1	1	14	3	65	1	76	2.92	37.1	4.2	1.8	6.2	3.7	1	0
31	96	2.30769	150	150000	.	.	0	DOSE	1	1	14	3	65	1	76	2.92	37.1	4.2	1.8	6.2	3.7	1	0
31	108	2.30769	150	150000	.	.	0	DOSE	1	1	14	3	65	1	76	2.92	37.1	4.2	1.8	6.2	3.7	1	0
31	120	2.30769	150	150000	.	.	0	DOSE	1	1	14	3	65	1	76	2.92	37.1	4.2	1.8	6.2	3.7	1	0
31	132	2.30769	150	150000	.	.	0	DOSE	1	1	14	3	65	1	76	2.92	37.1	4.2	1.8	6.2	3.7	1	0
31	144	2.30769	150	150000	.	.	0	DOSE	1	1	14	3	65	1	76	2.92	37.1	4.2	1.8	6.2	3.7	1	0
31	156	2.30769	150	150000	.	.	0	DOSE	1	1	14	3	65	1	76	2.92	37.1	4.2	1.8	6.2	3.7	1	0
31	168	2.30769	150	.	.	1.88	1	PK	1	1	14	3	65	1	76	2.92	37.1	4.2	1.8	6.2	3.7	1	0
32	0	3.77358	100	100000	.	.	0	DOSE	1	2	9	2	26.5	2	42	3.72	36.5	4.3	2.2	15	19.9	0	0
32	12	3.77358	100	100000	.	.	0	DOSE	1	2	9	2	26.5	2	42	3.72	36.5	4.3	2.2	15	19.9	0	0
32	24	3.77358	100	100000	.	.	0	DOSE	1	2	9	2	26.5	2	42	3.72	36.5	4.3	2.2	15	19.9	0	0
32	36	3.77358	100	100000	.	.	0	DOSE	1	2	9	2	26.5	2	42	3.72	36.5	4.3	2.2	15	19.9	0	0
32	48	3.77358	100	100000	.	.	0	DOSE	1	2	9	2	26.5	2	42	3.72	36.5	4.3	2.2	15	19.9	0	0
32	60	3.77358	100	100000	.	.	0	DOSE	1	2	9	2	26.5	2	42	3.72	36.5	4.3	2.2	15	19.9	0	0
32	72	3.77358	100	100000	.	.	0	DOSE	1	2	9	2	26.5	2	42	3.72	36.5	4.3	2.2	15	19.9	0	0
32	84	3.77358	100	100000	.	.	0	DOSE	1	2	9	2	26.5	2	42	3.72	36.5	4.3	2.2	15	19.9	0	0
32	96	3.77358	100	.	.	0.14	1	PK	1	2	9	2	26.5	2	42	3.72	36.5	4.3	2.2	15	19.9	0	0
33	0	2.63158	50	50000	1	.	0	DOSE	2	1	4	1	19	3	36	3.29	33.7	2.8	1.1	88.8	210.1	0	1
33	12	2.63158	50	50000	1	.	0	DOSE	2	1	4	1	19	3	36	3.29	33.7	2.8	1.1	88.8	210.1	0	1
33	24	2.63158	50	50000	1	.	0	DOSE	2	1	4	1	19	3	36	3.29	33.7	2.8	1.1	88.8	210.1	0	1
33	36	2.63158	50	50000	1	.	0	DOSE	2	1	4	1	19	3	36	3.29	33.7	2.8	1.1	88.8	210.1	0	1
33	48	2.63158	50	.	.	1.94	1	PK	2	1	4	1	19	3	36	3.29	33.7	2.8	1.1	88.8	210.1	0	1
34	0	4.7619	100	100000	.	.	0	DOSE	1	1	8	2	21	1	36	2.29	38.1	9.7	4.1	21.2	18.3	0	1
34	12	4.7619	100	100000	.	.	0	DOSE	1	1	8	2	21	1	36	2.29	38.1	9.7	4.1	21.2	18.3	0	1
34	24	4.7619	100	100000	.	.	0	DOSE	1	1	8	2	21	1	36	2.29	38.1	9.7	4.1	21.2	18.3	0	1
34	36	4.7619	100	100000	.	.	0	DOSE	1	1	8	2	21	1	36	2.29	38.1	9.7	4.1	21.2	18.3	0	1
34	48	4.7619	100	100000	.	.	0	DOSE	1	1	8	2	21	1	36	2.29	38.1	9.7	4.1	21.2	18.3	0	1
34	60	4.7619	100	100000	.	.	0	DOSE	1	1	8	2	21	1	36	2.29	38.1	9.7	4.1	21.2	18.3	0	1
34	72	4.7619	100	.	.	0.34	1	PK	1	1	8	2	21	1	36	2.29	38.1	9.7	4.1	21.2	18.3	0	1
34	84	4.7619	100	100000	.	.	0	DOSE	1	1	8	2	21	1	36	2.29	38.1	9.7	4.1	21.2	18.3	0	1
34	96	4.7619	100	100000	.	.	0	DOSE	1	1	8	2	21	1	36	2.29	38.1	9.7	4.1	21.2	18.3	0	1
34	108	4.7619	100	100000	.	.	0	DOSE	1	1	8	2	21	1	36	2.29	38.1	9.7	4.1	21.2	18.3	0	1
34	120	4.7619	100	100000	.	.	0	DOSE	1	1	8	2	21	1	36	2.29	38.1	9.7	4.1	21.2	18.3	0	1
34	132	4.7619	100	100000	.	.	0	DOSE	1	1	8	2	21	1	36	2.29	38.1	9.7	4.1	21.2	18.3	0	1
34	144	4.7619	100	100000	.	.	0	DOSE	1	1	8	2	21	1	36	2.29	38.1	9.7	4.1	21.2	18.3	0	1
34	156	4.7619	100	100000	.	.	0	DOSE	1	1	8	2	21	1	36	2.29	38.1	9.7	4.1	21.2	18.3	0	1
34	168	4.7619	100	.	.	0.4	1	PK	1	1	8	2	21	1	36	2.29	38.1	9.7	4.1	21.2	18.3	0	1
34	180	7.14286	150	150000	.	.	0	DOSE	1	1	8	2	21	1	36	2.29	38.1	9.7	4.1	21.2	18.3	0	1
34	192	7.14286	150	150000	.	.	0	DOSE	1	1	8	2	21	1	36	2.29	38.1	9.7	4.1	21.2	18.3	0	1
34	204	7.14286	150	150000	.	.	0	DOSE	1	1	8	2	21	1	36	2.29	38.1	9.7	4.1	21.2	18.3	0	1
34	216	7.14286	150	150000	.	.	0	DOSE	1	1	8	2	21	1	36	2.29	38.1	9.7	4.1	21.2	18.3	0	1
34	228	7.14286	150	150000	.	.	0	DOSE	1	1	8	2	21	1	36	2.29	38.1	9.7	4.1	21.2	18.3	0	1
34	240	7.14286	150	150000	.	.	0	DOSE	1	1	8	2	21	1	36	2.29	38.1	9.7	4.1	21.2	18.3	0	1
34	252	7.14286	150	150000	.	.	0	DOSE	1	1	8	2	21	1	36	2.29	38.1	9.7	4.1	21.2	18.3	0	1
34	264	7.14286	150	150000	.	.	0	DOSE	1	1	8	2	21	1	36	2.29	38.1	9.7	4.1	21.2	18.3	0	1
34	276	7.14286	150	150000	.	.	0	DOSE	1	1	8	2	21	1	36	2.29	38.1	9.7	4.1	21.2	18.3	0	1
34	288	7.14286	150	150000	.	.	0	DOSE	1	1	8	2	21	1	36	2.29	38.1	9.7	4.1	21.2	18.3	0	1
34	300	7.14286	150	150000	.	.	0	DOSE	1	1	8	2	21	1	36	2.29	38.1	9.7	4.1	21.2	18.3	0	1
34	312	7.14286	150	150000	.	.	0	DOSE	1	1	8	2	21	1	36	2.29	38.1	9.7	4.1	21.2	18.3	0	1
34	324	7.14286	150	150000	.	.	0	DOSE	1	1	8	2	21	1	36	2.29	38.1	9.7	4.1	21.2	18.3	0	1
34	336	7.14286	150	.	.	3.16	1	PK	1	1	8	2	21	1	36	2.29	38.1	9.7	4.1	21.2	18.3	0	1
35	0	7.89474	150	150000	.	.	0	DOSE	1	2	3	1	19	3	47	2.23	42.6	4.2	1.8	130.9	255.9	0	0
35	12	7.89474	150	150000	.	.	0	DOSE	1	2	3	1	19	3	47	2.23	42.6	4.2	1.8	130.9	255.9	0	0
35	24	7.89474	150	150000	.	.	0	DOSE	1	2	3	1	19	3	47	2.23	42.6	4.2	1.8	130.9	255.9	0	0
35	36	7.89474	150	150000	.	.	0	DOSE	1	2	3	1	19	3	47	2.23	42.6	4.2	1.8	130.9	255.9	0	0
35	48	7.89474	150	150000	.	.	0	DOSE	1	2	3	1	19	3	47	2.23	42.6	4.2	1.8	130.9	255.9	0	0
35	60	7.89474	150	150000	.	.	0	DOSE	1	2	3	1	19	3	47	2.23	42.6	4.2	1.8	130.9	255.9	0	0
35	72	7.89474	150	150000	.	.	0	DOSE	1	2	3	1	19	3	47	2.23	42.6	4.2	1.8	130.9	255.9	0	0
35	84	7.89474	150	150000	.	.	0	DOSE	1	2	3	1	19	3	47	2.23	42.6	4.2	1.8	130.9	255.9	0	0
35	96	7.89474	150	150000	.	.	0	DOSE	1	2	3	1	19	3	47	2.23	42.6	4.2	1.8	130.9	255.9	0	0
35	108	7.89474	150	150000	.	.	0	DOSE	1	2	3	1	19	3	47	2.23	42.6	4.2	1.8	130.9	255.9	0	0
35	120	7.89474	150	150000	.	.	0	DOSE	1	2	3	1	19	3	47	2.23	42.6	4.2	1.8	130.9	255.9	0	0
35	132	7.89474	150	150000	.	.	0	DOSE	1	2	3	1	19	3	47	2.23	42.6	4.2	1.8	130.9	255.9	0	0
35	144	7.89474	150	.	.	3.36	1	PK	1	2	3	1	19	3	47	2.23	42.6	4.2	1.8	130.9	255.9	0	0
35	156	7.89474	150	150000	.	.	0	DOSE	1	2	3	1	19	3	47	2.23	42.6	4.2	1.8	130.9	255.9	0	0
35	168	7.89474	150	150000	.	.	0	DOSE	1	2	3	1	19	3	47	2.23	42.6	4.2	1.8	130.9	255.9	0	0
35	180	7.89474	150	150000	.	.	0	DOSE	1	2	3	1	19	3	47	2.23	42.6	4.2	1.8	130.9	255.9	0	0
35	192	7.89474	150	150000	.	.	0	DOSE	1	2	3	1	19	3	47	2.23	42.6	4.2	1.8	130.9	255.9	0	0
35	204	7.89474	150	150000	.	.	0	DOSE	1	2	3	1	19	3	47	2.23	42.6	4.2	1.8	130.9	255.9	0	0
35	216	7.89474	150	.	.	1	1	PK	1	2	3	1	19	3	47	2.23	42.6	4.2	1.8	130.9	255.9	0	0
36	0	3.7037	200	200000	.	.	0	DOSE	1	2	11	2	54	2	46	5.52	32.6	8.8	3.2	51.6	46.1	1	0
36	12	3.7037	200	200000	.	.	0	DOSE	1	2	11	2	54	2	46	5.52	32.6	8.8	3.2	51.6	46.1	1	0
36	24	3.7037	200	200000	.	.	0	DOSE	1	2	11	2	54	2	46	5.52	32.6	8.8	3.2	51.6	46.1	1	0
36	36	3.7037	200	200000	.	.	0	DOSE	1	2	11	2	54	2	46	5.52	32.6	8.8	3.2	51.6	46.1	1	0
36	48	3.7037	200	200000	.	.	0	DOSE	1	2	11	2	54	2	46	5.52	32.6	8.8	3.2	51.6	46.1	1	0
36	60	3.7037	200	200000	.	.	0	DOSE	1	2	11	2	54	2	46	5.52	32.6	8.8	3.2	51.6	46.1	1	0
36	72	3.7037	200	200000	.	.	0	DOSE	1	2	11	2	54	2	46	5.52	32.6	8.8	3.2	51.6	46.1	1	0
36	84	3.7037	200	200000	.	.	0	DOSE	1	2	11	2	54	2	46	5.52	32.6	8.8	3.2	51.6	46.1	1	0
36	96	3.7037	200	.	.	2.09	1	PK	1	2	11	2	54	2	46	5.52	32.6	8.8	3.2	51.6	46.1	1	0
37	0	5.71429	200	200000	.	.	0	DOSE	1	2	10	2	35	1	46	1.24	30.8	5.1	2	90.1	82.4	1	0
37	12	5.71429	200	200000	.	.	0	DOSE	1	2	10	2	35	1	46	1.24	30.8	5.1	2	90.1	82.4	1	0
37	24	5.71429	200	200000	.	.	0	DOSE	1	2	10	2	35	1	46	1.24	30.8	5.1	2	90.1	82.4	1	0
37	36	5.71429	200	200000	.	.	0	DOSE	1	2	10	2	35	1	46	1.24	30.8	5.1	2	90.1	82.4	1	0
37	48	5.71429	200	200000	.	.	0	DOSE	1	2	10	2	35	1	46	1.24	30.8	5.1	2	90.1	82.4	1	0
37	60	5.71429	200	200000	.	.	0	DOSE	1	2	10	2	35	1	46	1.24	30.8	5.1	2	90.1	82.4	1	0
37	72	5.71429	200	200000	.	.	0	DOSE	1	2	10	2	35	1	46	1.24	30.8	5.1	2	90.1	82.4	1	0
37	84	5.71429	200	200000	.	.	0	DOSE	1	2	10	2	35	1	46	1.24	30.8	5.1	2	90.1	82.4	1	0
37	96	5.71429	200	200000	.	.	0	DOSE	1	2	10	2	35	1	46	1.24	30.8	5.1	2	90.1	82.4	1	0
37	108	5.71429	200	200000	.	.	0	DOSE	1	2	10	2	35	1	46	1.24	30.8	5.1	2	90.1	82.4	1	0
37	120	5.71429	200	200000	.	.	0	DOSE	1	2	10	2	35	1	46	1.24	30.8	5.1	2	90.1	82.4	1	0
37	132	5.71429	200	200000	.	.	0	DOSE	1	2	10	2	35	1	46	1.24	30.8	5.1	2	90.1	82.4	1	0
37	144	5.71429	200	.	.	0.2	1	PK	1	2	10	2	35	1	46	1.24	30.8	5.1	2	90.1	82.4	1	0
38	0	2.35294	200	200000	.	.	0	DOSE	1	1	14	3	85	1	252	11.59	49	16.1	6.7	14.9	26.7	0	1
38	12	2.35294	200	200000	.	.	0	DOSE	1	1	14	3	85	1	252	11.59	49	16.1	6.7	14.9	26.7	0	1
38	24	2.35294	200	200000	.	.	0	DOSE	1	1	14	3	85	1	252	11.59	49	16.1	6.7	14.9	26.7	0	1
38	36	2.35294	200	200000	.	.	0	DOSE	1	1	14	3	85	1	252	11.59	49	16.1	6.7	14.9	26.7	0	1
38	48	2.35294	200	200000	.	.	0	DOSE	1	1	14	3	85	1	252	11.59	49	16.1	6.7	14.9	26.7	0	1
38	60	2.35294	200	200000	.	.	0	DOSE	1	1	14	3	85	1	252	11.59	49	16.1	6.7	14.9	26.7	0	1
38	72	2.35294	200	200000	.	.	0	DOSE	1	1	14	3	85	1	252	11.59	49	16.1	6.7	14.9	26.7	0	1
38	84	2.35294	200	200000	.	.	0	DOSE	1	1	14	3	85	1	252	11.59	49	16.1	6.7	14.9	26.7	0	1
38	96	2.35294	200	200000	.	.	0	DOSE	1	1	14	3	85	1	252	11.59	49	16.1	6.7	14.9	26.7	0	1
38	108	2.35294	200	200000	.	.	0	DOSE	1	1	14	3	85	1	252	11.59	49	16.1	6.7	14.9	26.7	0	1
38	120	2.35294	200	200000	.	.	0	DOSE	1	1	14	3	85	1	252	11.59	49	16.1	6.7	14.9	26.7	0	1
38	132	2.35294	200	200000	.	.	0	DOSE	1	1	14	3	85	1	252	11.59	49	16.1	6.7	14.9	26.7	0	1
38	144	2.35294	200	.	.	1.25	1	PK	1	1	14	3	85	1	252	11.59	49	16.1	6.7	14.9	26.7	0	1
39	0	6.45161	200	200000	1	.	0	DOSE	2	1	13	3	31	1	49	1.82	29.6	8.5	4	49.4	47.1	1	1
39	12	6.45161	200	200000	1	.	0	DOSE	2	1	13	3	31	1	49	1.82	29.6	8.5	4	49.4	47.1	1	1
39	24	6.45161	200	200000	1	.	0	DOSE	2	1	13	3	31	1	49	1.82	29.6	8.5	4	49.4	47.1	1	1
39	36	6.45161	200	200000	1	.	0	DOSE	2	1	13	3	31	1	49	1.82	29.6	8.5	4	49.4	47.1	1	1
39	48	6.45161	200	200000	1	.	0	DOSE	2	1	13	3	31	1	49	1.82	29.6	8.5	4	49.4	47.1	1	1
39	60	6.45161	200	200000	1	.	0	DOSE	2	1	13	3	31	1	49	1.82	29.6	8.5	4	49.4	47.1	1	1
39	72	6.45161	200	200000	1	.	0	DOSE	2	1	13	3	31	1	49	1.82	29.6	8.5	4	49.4	47.1	1	1
39	84	6.45161	200	200000	1	.	0	DOSE	2	1	13	3	31	1	49	1.82	29.6	8.5	4	49.4	47.1	1	1
39	96	6.45161	200	200000	1	.	0	DOSE	2	1	13	3	31	1	49	1.82	29.6	8.5	4	49.4	47.1	1	1
39	108	6.45161	200	200000	1	.	0	DOSE	2	1	13	3	31	1	49	1.82	29.6	8.5	4	49.4	47.1	1	1
39	120	6.45161	200	200000	1	.	0	DOSE	2	1	13	3	31	1	49	1.82	29.6	8.5	4	49.4	47.1	1	1
39	132	6.45161	200	200000	1	.	0	DOSE	2	1	13	3	31	1	49	1.82	29.6	8.5	4	49.4	47.1	1	1
39	144	6.45161	200	.	.	8.58	1	PK	2	1	13	3	31	1	49	1.82	29.6	8.5	4	49.4	47.1	1	1
39	156	6.45161	200	200000	.	.	0	DOSE	1	1	13	3	31	1	49	1.82	29.6	8.5	4	49.4	47.1	1	1
39	168	6.45161	200	200000	.	.	0	DOSE	1	1	13	3	31	1	49	1.82	29.6	8.5	4	49.4	47.1	1	1
39	180	6.45161	200	200000	.	.	0	DOSE	1	1	13	3	31	1	49	1.82	29.6	8.5	4	49.4	47.1	1	1
39	192	6.45161	200	.	.	7.2	1	PK	1	1	13	3	31	1	49	1.82	29.6	8.5	4	49.4	47.1	1	1
40	0	1.63934	50	50000	.	.	0	DOSE	1	1	9	2	30.5	2	37	2	36.2	3.8	1.6	9.4	10.2	1	0
40	12	1.63934	50	50000	.	.	0	DOSE	1	1	9	2	30.5	2	37	2	36.2	3.8	1.6	9.4	10.2	1	0
40	24	1.63934	50	50000	.	.	0	DOSE	1	1	9	2	30.5	2	37	2	36.2	3.8	1.6	9.4	10.2	1	0
40	36	1.63934	50	50000	.	.	0	DOSE	1	1	9	2	30.5	2	37	2	36.2	3.8	1.6	9.4	10.2	1	0
40	48	1.63934	50	50000	.	.	0	DOSE	1	1	9	2	30.5	2	37	2	36.2	3.8	1.6	9.4	10.2	1	0
40	60	1.63934	50	50000	.	.	0	DOSE	1	1	9	2	30.5	2	37	2	36.2	3.8	1.6	9.4	10.2	1	0
40	72	1.63934	50	50000	.	.	0	DOSE	1	1	9	2	30.5	2	37	2	36.2	3.8	1.6	9.4	10.2	1	0
40	84	1.63934	50	50000	.	.	0	DOSE	1	1	9	2	30.5	2	37	2	36.2	3.8	1.6	9.4	10.2	1	0
40	96	1.63934	50	50000	.	.	0	DOSE	1	1	9	2	30.5	2	37	2	36.2	3.8	1.6	9.4	10.2	1	0
40	108	1.63934	50	50000	.	.	0	DOSE	1	1	9	2	30.5	2	37	2	36.2	3.8	1.6	9.4	10.2	1	0
40	120	1.63934	50	.	.	0.9	1	PK	1	1	9	2	30.5	2	37	2	36.2	3.8	1.6	9.4	10.2	1	0
41	0	8	120	120000	.	.	0	DOSE	1	2	5	1	15	2	49	4.77	38.8	4.5	1.5	18.5	26.2	1	0
41	12	8	120	120000	.	.	0	DOSE	1	2	5	1	15	2	49	4.77	38.8	4.5	1.5	18.5	26.2	1	0
41	24	8	120	120000	.	.	0	DOSE	1	2	5	1	15	2	49	4.77	38.8	4.5	1.5	18.5	26.2	1	0
41	36	8	120	120000	.	.	0	DOSE	1	2	5	1	15	2	49	4.77	38.8	4.5	1.5	18.5	26.2	1	0
41	48	8	120	120000	.	.	0	DOSE	1	2	5	1	15	2	49	4.77	38.8	4.5	1.5	18.5	26.2	1	0
41	60	8	120	120000	.	.	0	DOSE	1	2	5	1	15	2	49	4.77	38.8	4.5	1.5	18.5	26.2	1	0
41	72	8	120	120000	.	.	0	DOSE	1	2	5	1	15	2	49	4.77	38.8	4.5	1.5	18.5	26.2	1	0
41	84	8	120	120000	.	.	0	DOSE	1	2	5	1	15	2	49	4.77	38.8	4.5	1.5	18.5	26.2	1	0
41	96	8	120	.	.	0.87	1	PK	1	2	5	1	15	2	49	4.77	38.8	4.5	1.5	18.5	26.2	1	0
42	0	8.33333	100	100000	.	.	0	DOSE	1	2	3	1	12	3	42	9.41	33.2	2.1	1	15.9	29	0	1
42	12	8.33333	100	100000	.	.	0	DOSE	1	2	3	1	12	3	42	9.41	33.2	2.1	1	15.9	29	0	1
42	24	8.33333	100	100000	.	.	0	DOSE	1	2	3	1	12	3	42	9.41	33.2	2.1	1	15.9	29	0	1
42	36	8.33333	100	100000	.	.	0	DOSE	1	2	3	1	12	3	42	9.41	33.2	2.1	1	15.9	29	0	1
42	48	8.33333	100	100000	.	.	0	DOSE	1	2	3	1	12	3	42	9.41	33.2	2.1	1	15.9	29	0	1
42	60	8.33333	100	100000	.	.	0	DOSE	1	2	3	1	12	3	42	9.41	33.2	2.1	1	15.9	29	0	1
42	72	8.33333	100	100000	.	.	0	DOSE	1	2	3	1	12	3	42	9.41	33.2	2.1	1	15.9	29	0	1
42	84	8.33333	100	100000	.	.	0	DOSE	1	2	3	1	12	3	42	9.41	33.2	2.1	1	15.9	29	0	1
42	96	8.33333	100	100000	.	.	0	DOSE	1	2	3	1	12	3	42	9.41	33.2	2.1	1	15.9	29	0	1
42	108	8.33333	100	100000	.	.	0	DOSE	1	2	3	1	12	3	42	9.41	33.2	2.1	1	15.9	29	0	1
42	120	8.33333	100	100000	.	.	0	DOSE	1	2	3	1	12	3	42	9.41	33.2	2.1	1	15.9	29	0	1
42	132	8.33333	100	100000	.	.	0	DOSE	1	2	3	1	12	3	42	9.41	33.2	2.1	1	15.9	29	0	1
42	144	8.33333	100	.	.	2.31	1	PK	1	2	3	1	12	3	42	9.41	33.2	2.1	1	15.9	29	0	1
43	0	3.27869	200	200000	.	.	0	DOSE	1	2	13	3	61	1	54	2.97	37.4	15	7.1	33.3	13.4	0	0
43	12	3.27869	200	200000	.	.	0	DOSE	1	2	13	3	61	1	54	2.97	37.4	15	7.1	33.3	13.4	0	0
43	24	3.27869	200	200000	.	.	0	DOSE	1	2	13	3	61	1	54	2.97	37.4	15	7.1	33.3	13.4	0	0
43	36	3.27869	200	200000	.	.	0	DOSE	1	2	13	3	61	1	54	2.97	37.4	15	7.1	33.3	13.4	0	0
43	48	3.27869	200	200000	.	.	0	DOSE	1	2	13	3	61	1	54	2.97	37.4	15	7.1	33.3	13.4	0	0
43	60	3.27869	200	200000	.	.	0	DOSE	1	2	13	3	61	1	54	2.97	37.4	15	7.1	33.3	13.4	0	0
43	72	3.27869	200	200000	.	.	0	DOSE	1	2	13	3	61	1	54	2.97	37.4	15	7.1	33.3	13.4	0	0
43	84	3.27869	200	200000	.	.	0	DOSE	1	2	13	3	61	1	54	2.97	37.4	15	7.1	33.3	13.4	0	0
43	96	3.27869	200	200000	.	.	0	DOSE	1	2	13	3	61	1	54	2.97	37.4	15	7.1	33.3	13.4	0	0
43	108	3.27869	200	200000	.	.	0	DOSE	1	2	13	3	61	1	54	2.97	37.4	15	7.1	33.3	13.4	0	0
43	120	3.27869	200	200000	.	.	0	DOSE	1	2	13	3	61	1	54	2.97	37.4	15	7.1	33.3	13.4	0	0
43	132	3.27869	200	200000	.	.	0	DOSE	1	2	13	3	61	1	54	2.97	37.4	15	7.1	33.3	13.4	0	0
43	144	3.27869	200	.	.	0.16	1	PK	1	2	13	3	61	1	54	2.97	37.4	15	7.1	33.3	13.4	0	0
44	0	4.54545	100	100000	1	.	0	DOSE	2	1	5	1	22	1	46	7.41	29.7	14.6	6.2	30.2	41.8	0	1
44	12	4.54545	100	100000	1	.	0	DOSE	2	1	5	1	22	1	46	7.41	29.7	14.6	6.2	30.2	41.8	0	1
44	24	4.54545	100	100000	1	.	0	DOSE	2	1	5	1	22	1	46	7.41	29.7	14.6	6.2	30.2	41.8	0	1
44	36	4.54545	100	100000	1	.	0	DOSE	2	1	5	1	22	1	46	7.41	29.7	14.6	6.2	30.2	41.8	0	1
44	48	4.54545	100	100000	1	.	0	DOSE	2	1	5	1	22	1	46	7.41	29.7	14.6	6.2	30.2	41.8	0	1
44	60	4.54545	100	100000	1	.	0	DOSE	2	1	5	1	22	1	46	7.41	29.7	14.6	6.2	30.2	41.8	0	1
44	72	4.54545	100	100000	1	.	0	DOSE	2	1	5	1	22	1	46	7.41	29.7	14.6	6.2	30.2	41.8	0	1
44	84	4.54545	100	100000	1	.	0	DOSE	2	1	5	1	22	1	46	7.41	29.7	14.6	6.2	30.2	41.8	0	1
44	96	4.54545	100	100000	1	.	0	DOSE	2	1	5	1	22	1	46	7.41	29.7	14.6	6.2	30.2	41.8	0	1
44	108	4.54545	100	100000	1	.	0	DOSE	2	1	5	1	22	1	46	7.41	29.7	14.6	6.2	30.2	41.8	0	1
44	120	4.54545	100	100000	1	.	0	DOSE	2	1	5	1	22	1	46	7.41	29.7	14.6	6.2	30.2	41.8	0	1
44	132	4.54545	100	100000	1	.	0	DOSE	2	1	5	1	22	1	46	7.41	29.7	14.6	6.2	30.2	41.8	0	1
44	144	4.54545	100	.	.	0.32	1	PK	2	1	5	1	22	1	46	7.41	29.7	14.6	6.2	30.2	41.8	0	1
45	0	3.92157	200	200000	1	.	0	DOSE	2	2	14	3	51	2	51	8.48	30.8	2.6	1.3	8.8	13.3	1	1
45	12	3.92157	200	200000	1	.	0	DOSE	2	2	14	3	51	2	51	8.48	30.8	2.6	1.3	8.8	13.3	1	1
45	24	3.92157	200	200000	1	.	0	DOSE	2	2	14	3	51	2	51	8.48	30.8	2.6	1.3	8.8	13.3	1	1
45	36	3.92157	200	200000	1	.	0	DOSE	2	2	14	3	51	2	51	8.48	30.8	2.6	1.3	8.8	13.3	1	1
45	48	3.92157	200	200000	1	.	0	DOSE	2	2	14	3	51	2	51	8.48	30.8	2.6	1.3	8.8	13.3	1	1
45	60	3.92157	200	200000	1	.	0	DOSE	2	2	14	3	51	2	51	8.48	30.8	2.6	1.3	8.8	13.3	1	1
45	72	3.92157	200	200000	1	.	0	DOSE	2	2	14	3	51	2	51	8.48	30.8	2.6	1.3	8.8	13.3	1	1
45	84	3.92157	200	200000	1	.	0	DOSE	2	2	14	3	51	2	51	8.48	30.8	2.6	1.3	8.8	13.3	1	1
45	96	3.92157	200	200000	1	.	0	DOSE	2	2	14	3	51	2	51	8.48	30.8	2.6	1.3	8.8	13.3	1	1
45	108	3.92157	200	200000	1	.	0	DOSE	2	2	14	3	51	2	51	8.48	30.8	2.6	1.3	8.8	13.3	1	1
45	120	3.92157	200	200000	1	.	0	DOSE	2	2	14	3	51	2	51	8.48	30.8	2.6	1.3	8.8	13.3	1	1
45	132	3.92157	200	200000	1	.	0	DOSE	2	2	14	3	51	2	51	8.48	30.8	2.6	1.3	8.8	13.3	1	1
45	144	3.92157	200	.	.	4.61	1	PK	2	2	14	3	51	2	51	8.48	30.8	2.6	1.3	8.8	13.3	1	1
45	156	3.92157	200	200000	.	.	0	DOSE	1	2	14	3	51	2	51	8.48	30.8	2.6	1.3	8.8	13.3	1	1
45	168	3.92157	200	200000	.	.	0	DOSE	1	2	14	3	51	2	51	8.48	30.8	2.6	1.3	8.8	13.3	1	1
45	180	3.92157	200	200000	.	.	0	DOSE	1	2	14	3	51	2	51	8.48	30.8	2.6	1.3	8.8	13.3	1	1
45	192	3.92157	200	.	.	3.83	1	PK	1	2	14	3	51	2	51	8.48	30.8	2.6	1.3	8.8	13.3	1	1
46	0	7.14286	200	200000	1	.	0	DOSE	2	1	9	2	28	1	43	5.15	35.9	2.2	0.7	9.5	19.1	0	1
46	12	7.14286	200	200000	1	.	0	DOSE	2	1	9	2	28	1	43	5.15	35.9	2.2	0.7	9.5	19.1	0	1
46	24	7.14286	200	200000	1	.	0	DOSE	2	1	9	2	28	1	43	5.15	35.9	2.2	0.7	9.5	19.1	0	1
46	36	7.14286	200	200000	1	.	0	DOSE	2	1	9	2	28	1	43	5.15	35.9	2.2	0.7	9.5	19.1	0	1
46	48	7.14286	200	200000	1	.	0	DOSE	2	1	9	2	28	1	43	5.15	35.9	2.2	0.7	9.5	19.1	0	1
46	60	7.14286	200	200000	1	.	0	DOSE	2	1	9	2	28	1	43	5.15	35.9	2.2	0.7	9.5	19.1	0	1
46	72	7.14286	200	200000	1	.	0	DOSE	2	1	9	2	28	1	43	5.15	35.9	2.2	0.7	9.5	19.1	0	1
46	84	7.14286	200	200000	1	.	0	DOSE	2	1	9	2	28	1	43	5.15	35.9	2.2	0.7	9.5	19.1	0	1
46	96	7.14286	200	200000	1	.	0	DOSE	2	1	9	2	28	1	43	5.15	35.9	2.2	0.7	9.5	19.1	0	1
46	108	7.14286	200	200000	1	.	0	DOSE	2	1	9	2	28	1	43	5.15	35.9	2.2	0.7	9.5	19.1	0	1
46	120	7.14286	200	200000	1	.	0	DOSE	2	1	9	2	28	1	43	5.15	35.9	2.2	0.7	9.5	19.1	0	1
46	132	7.14286	200	200000	1	.	0	DOSE	2	1	9	2	28	1	43	5.15	35.9	2.2	0.7	9.5	19.1	0	1
46	144	7.14286	200	.	.	1.5	1	PK	2	1	9	2	28	1	43	5.15	35.9	2.2	0.7	9.5	19.1	0	1
47	0	0.769231	50	50000	.	.	0	DOSE	1	2	10	2	65	3	45	5.93	29.4	24.5	12	47.8	15.6	1	1
47	12	0.769231	50	50000	.	.	0	DOSE	1	2	10	2	65	3	45	5.93	29.4	24.5	12	47.8	15.6	1	1
47	24	0.769231	50	50000	.	.	0	DOSE	1	2	10	2	65	3	45	5.93	29.4	24.5	12	47.8	15.6	1	1
47	36	0.769231	50	50000	.	.	0	DOSE	1	2	10	2	65	3	45	5.93	29.4	24.5	12	47.8	15.6	1	1
47	48	0.769231	50	50000	.	.	0	DOSE	1	2	10	2	65	3	45	5.93	29.4	24.5	12	47.8	15.6	1	1
47	60	0.769231	50	50000	.	.	0	DOSE	1	2	10	2	65	3	45	5.93	29.4	24.5	12	47.8	15.6	1	1
47	72	0.769231	50	50000	.	.	0	DOSE	1	2	10	2	65	3	45	5.93	29.4	24.5	12	47.8	15.6	1	1
47	84	0.769231	50	50000	.	.	0	DOSE	1	2	10	2	65	3	45	5.93	29.4	24.5	12	47.8	15.6	1	1
47	96	0.769231	50	50000	.	.	0	DOSE	1	2	10	2	65	3	45	5.93	29.4	24.5	12	47.8	15.6	1	1
47	108	0.769231	50	50000	.	.	0	DOSE	1	2	10	2	65	3	45	5.93	29.4	24.5	12	47.8	15.6	1	1
47	120	0.769231	50	50000	.	.	0	DOSE	1	2	10	2	65	3	45	5.93	29.4	24.5	12	47.8	15.6	1	1
47	132	0.769231	50	50000	.	.	0	DOSE	1	2	10	2	65	3	45	5.93	29.4	24.5	12	47.8	15.6	1	1
47	144	0.769231	50	.	.	3.32	1	PK	1	2	10	2	65	3	45	5.93	29.4	24.5	12	47.8	15.6	1	1
48	0	6.66667	200	200000	.	.	0	DOSE	1	1	8	2	30	1	159	11.72	35.1	7.8	4	18.8	20.5	0	0
48	12	6.66667	200	200000	.	.	0	DOSE	1	1	8	2	30	1	159	11.72	35.1	7.8	4	18.8	20.5	0	0
48	24	6.66667	200	200000	.	.	0	DOSE	1	1	8	2	30	1	159	11.72	35.1	7.8	4	18.8	20.5	0	0
48	36	6.66667	200	200000	.	.	0	DOSE	1	1	8	2	30	1	159	11.72	35.1	7.8	4	18.8	20.5	0	0
48	48	6.66667	200	200000	.	.	0	DOSE	1	1	8	2	30	1	159	11.72	35.1	7.8	4	18.8	20.5	0	0
48	60	6.66667	200	200000	.	.	0	DOSE	1	1	8	2	30	1	159	11.72	35.1	7.8	4	18.8	20.5	0	0
48	72	6.66667	200	200000	.	.	0	DOSE	1	1	8	2	30	1	159	11.72	35.1	7.8	4	18.8	20.5	0	0
48	84	6.66667	200	200000	.	.	0	DOSE	1	1	8	2	30	1	159	11.72	35.1	7.8	4	18.8	20.5	0	0
48	96	6.66667	200	200000	.	.	0	DOSE	1	1	8	2	30	1	159	11.72	35.1	7.8	4	18.8	20.5	0	0
48	108	6.66667	200	200000	.	.	0	DOSE	1	1	8	2	30	1	159	11.72	35.1	7.8	4	18.8	20.5	0	0
48	120	6.66667	200	200000	.	.	0	DOSE	1	1	8	2	30	1	159	11.72	35.1	7.8	4	18.8	20.5	0	0
48	132	6.66667	200	200000	.	.	0	DOSE	1	1	8	2	30	1	159	11.72	35.1	7.8	4	18.8	20.5	0	0
48	144	6.66667	200	.	.	0.42	1	PK	1	1	8	2	30	1	159	11.72	35.1	7.8	4	18.8	20.5	0	0
49	0	6.89655	400	400000	.	.	0	DOSE	1	1	14	3	58	3	59	2.93	35.3	6.1	2.5	11.6	7.8	1	1
49	12	6.89655	400	400000	.	.	0	DOSE	1	1	14	3	58	3	59	2.93	35.3	6.1	2.5	11.6	7.8	1	1
49	24	3.44828	200	200000	.	.	0	DOSE	1	1	14	3	58	3	59	2.93	35.3	6.1	2.5	11.6	7.8	1	1
49	36	3.44828	200	200000	.	.	0	DOSE	1	1	14	3	58	3	59	2.93	35.3	6.1	2.5	11.6	7.8	1	1
49	48	3.44828	200	200000	.	.	0	DOSE	1	1	14	3	58	3	59	2.93	35.3	6.1	2.5	11.6	7.8	1	1
49	60	3.44828	200	200000	.	.	0	DOSE	1	1	14	3	58	3	59	2.93	35.3	6.1	2.5	11.6	7.8	1	1
49	72	3.44828	200	200000	.	.	0	DOSE	1	1	14	3	58	3	59	2.93	35.3	6.1	2.5	11.6	7.8	1	1
49	84	3.44828	200	200000	.	.	0	DOSE	1	1	14	3	58	3	59	2.93	35.3	6.1	2.5	11.6	7.8	1	1
49	96	3.44828	200	.	.	2.49	1	PK	1	1	14	3	58	3	59	2.93	35.3	6.1	2.5	11.6	7.8	1	1
49	108	3.44828	200	200000	.	.	0	DOSE	1	1	14	3	58	3	59	2.93	35.3	6.1	2.5	11.6	7.8	1	1
49	120	3.44828	200	200000	.	.	0	DOSE	1	1	14	3	58	3	59	2.93	35.3	6.1	2.5	11.6	7.8	1	1
49	132	3.44828	200	200000	.	.	0	DOSE	1	1	14	3	58	3	59	2.93	35.3	6.1	2.5	11.6	7.8	1	1
49	144	3.44828	200	200000	.	.	0	DOSE	1	1	14	3	58	3	59	2.93	35.3	6.1	2.5	11.6	7.8	1	1
49	156	3.44828	200	200000	.	.	0	DOSE	1	1	14	3	58	3	59	2.93	35.3	6.1	2.5	11.6	7.8	1	1
49	168	3.44828	200	200000	.	.	0	DOSE	1	1	14	3	58	3	59	2.93	35.3	6.1	2.5	11.6	7.8	1	1
49	180	3.44828	200	200000	.	.	0	DOSE	1	1	14	3	58	3	59	2.93	35.3	6.1	2.5	11.6	7.8	1	1
49	192	3.44828	200	200000	.	.	0	DOSE	1	1	14	3	58	3	59	2.93	35.3	6.1	2.5	11.6	7.8	1	1
49	204	3.44828	200	200000	.	.	0	DOSE	1	1	14	3	58	3	59	2.93	35.3	6.1	2.5	11.6	7.8	1	1
49	216	3.44828	200	200000	.	.	0	DOSE	1	1	14	3	58	3	59	2.93	35.3	6.1	2.5	11.6	7.8	1	1
49	228	3.44828	200	200000	.	.	0	DOSE	1	1	14	3	58	3	59	2.93	35.3	6.1	2.5	11.6	7.8	1	1
49	240	3.44828	200	200000	.	.	0	DOSE	1	1	14	3	58	3	59	2.93	35.3	6.1	2.5	11.6	7.8	1	1
49	252	3.44828	200	200000	.	.	0	DOSE	1	1	14	3	58	3	59	2.93	35.3	6.1	2.5	11.6	7.8	1	1
49	264	3.44828	200	.	.	5.97	1	PK	1	1	14	3	58	3	59	2.93	35.3	6.1	2.5	11.6	7.8	1	1
49	276	1.72414	100	100000	.	.	0	DOSE	1	1	14	3	58	3	59	2.93	35.3	6.1	2.5	11.6	7.8	1	1
49	288	1.72414	100	100000	.	.	0	DOSE	1	1	14	3	58	3	59	2.93	35.3	6.1	2.5	11.6	7.8	1	1
49	300	1.72414	100	100000	.	.	0	DOSE	1	1	14	3	58	3	59	2.93	35.3	6.1	2.5	11.6	7.8	1	1
49	312	1.72414	100	100000	.	.	0	DOSE	1	1	14	3	58	3	59	2.93	35.3	6.1	2.5	11.6	7.8	1	1
49	324	1.72414	100	100000	.	.	0	DOSE	1	1	14	3	58	3	59	2.93	35.3	6.1	2.5	11.6	7.8	1	1
49	336	1.72414	100	.	.	4.16	1	PK	1	1	14	3	58	3	59	2.93	35.3	6.1	2.5	11.6	7.8	1	1
49	348	0.862069	50	50000	.	.	0	DOSE	1	1	14	3	58	3	59	2.93	35.3	6.1	2.5	11.6	7.8	1	1
49	360	0.862069	50	50000	.	.	0	DOSE	1	1	14	3	58	3	59	2.93	35.3	6.1	2.5	11.6	7.8	1	1
49	372	0.862069	50	50000	.	.	0	DOSE	1	1	14	3	58	3	59	2.93	35.3	6.1	2.5	11.6	7.8	1	1
49	384	0.862069	50	50000	.	.	0	DOSE	1	1	14	3	58	3	59	2.93	35.3	6.1	2.5	11.6	7.8	1	1
49	396	0.862069	50	50000	.	.	0	DOSE	1	1	14	3	58	3	59	2.93	35.3	6.1	2.5	11.6	7.8	1	1
49	408	0.862069	50	50000	.	.	0	DOSE	1	1	14	3	58	3	59	2.93	35.3	6.1	2.5	11.6	7.8	1	1
49	420	0.862069	50	50000	.	.	0	DOSE	1	1	14	3	58	3	59	2.93	35.3	6.1	2.5	11.6	7.8	1	1
49	432	0.862069	50	.	.	0.77	1	PK	1	1	14	3	58	3	59	2.93	35.3	6.1	2.5	11.6	7.8	1	1
49	444	1.72414	100	100000	.	.	0	DOSE	1	1	14	3	58	3	59	2.93	35.3	6.1	2.5	11.6	7.8	1	1
49	456	1.72414	100	100000	.	.	0	DOSE	1	1	14	3	58	3	59	2.93	35.3	6.1	2.5	11.6	7.8	1	1
49	468	1.72414	100	100000	.	.	0	DOSE	1	1	14	3	58	3	59	2.93	35.3	6.1	2.5	11.6	7.8	1	1
49	480	1.72414	100	100000	.	.	0	DOSE	1	1	14	3	58	3	59	2.93	35.3	6.1	2.5	11.6	7.8	1	1
49	492	1.72414	100	100000	.	.	0	DOSE	1	1	14	3	58	3	59	2.93	35.3	6.1	2.5	11.6	7.8	1	1
49	504	1.72414	100	.	.	0.79	1	PK	1	1	14	3	58	3	59	2.93	35.3	6.1	2.5	11.6	7.8	1	1
49	516	1.72414	100	100000	.	.	0	DOSE	1	1	14	3	58	3	59	2.93	35.3	6.1	2.5	11.6	7.8	1	1
49	528	1.72414	100	100000	.	.	0	DOSE	1	1	14	3	58	3	59	2.93	35.3	6.1	2.5	11.6	7.8	1	1
49	540	1.72414	100	100000	.	.	0	DOSE	1	1	14	3	58	3	59	2.93	35.3	6.1	2.5	11.6	7.8	1	1
49	552	1.72414	100	100000	.	.	0	DOSE	1	1	14	3	58	3	59	2.93	35.3	6.1	2.5	11.6	7.8	1	1
49	564	1.72414	100	100000	.	.	0	DOSE	1	1	14	3	58	3	59	2.93	35.3	6.1	2.5	11.6	7.8	1	1
49	576	1.72414	100	100000	.	.	0	DOSE	1	1	14	3	58	3	59	2.93	35.3	6.1	2.5	11.6	7.8	1	1
49	588	1.72414	100	100000	.	.	0	DOSE	1	1	14	3	58	3	59	2.93	35.3	6.1	2.5	11.6	7.8	1	1
49	600	1.72414	100	100000	.	.	0	DOSE	1	1	14	3	58	3	59	2.93	35.3	6.1	2.5	11.6	7.8	1	1
49	612	1.72414	100	100000	.	.	0	DOSE	1	1	14	3	58	3	59	2.93	35.3	6.1	2.5	11.6	7.8	1	1
49	624	1.72414	100	.	.	0.92	1	PK	1	1	14	3	58	3	59	2.93	35.3	6.1	2.5	11.6	7.8	1	1
50	0	10.5263	100	100000	.	.	0	DOSE	1	1	2	1	9.5	1	37	2.42	37.2	4.9	2.5	39.3	88.5	1	1
50	12	10.5263	100	100000	.	.	0	DOSE	1	1	2	1	9.5	1	37	2.42	37.2	4.9	2.5	39.3	88.5	1	1
50	24	10.5263	100	100000	.	.	0	DOSE	1	1	2	1	9.5	1	37	2.42	37.2	4.9	2.5	39.3	88.5	1	1
50	36	10.5263	100	100000	.	.	0	DOSE	1	1	2	1	9.5	1	37	2.42	37.2	4.9	2.5	39.3	88.5	1	1
50	48	10.5263	100	100000	.	.	0	DOSE	1	1	2	1	9.5	1	37	2.42	37.2	4.9	2.5	39.3	88.5	1	1
50	60	10.5263	100	100000	.	.	0	DOSE	1	1	2	1	9.5	1	37	2.42	37.2	4.9	2.5	39.3	88.5	1	1
50	72	10.5263	100	100000	.	.	0	DOSE	1	1	2	1	9.5	1	37	2.42	37.2	4.9	2.5	39.3	88.5	1	1
50	84	10.5263	100	100000	.	.	0	DOSE	1	1	2	1	9.5	1	37	2.42	37.2	4.9	2.5	39.3	88.5	1	1
50	96	10.5263	100	100000	.	.	0	DOSE	1	1	2	1	9.5	1	37	2.42	37.2	4.9	2.5	39.3	88.5	1	1
50	108	10.5263	100	100000	.	.	0	DOSE	1	1	2	1	9.5	1	37	2.42	37.2	4.9	2.5	39.3	88.5	1	1
50	120	10.5263	100	100000	.	.	0	DOSE	1	1	2	1	9.5	1	37	2.42	37.2	4.9	2.5	39.3	88.5	1	1
50	132	10.5263	100	100000	.	.	0	DOSE	1	1	2	1	9.5	1	37	2.42	37.2	4.9	2.5	39.3	88.5	1	1
50	144	10.5263	100	.	.	0.02	1	PK	1	1	2	1	9.5	1	37	2.42	37.2	4.9	2.5	39.3	88.5	1	1
51	0	7.40741	100	100000	.	.	0	DOSE	1	1	3	1	13.5	1	36	3.21	41.3	4.6	2	105.8	40.2	1	0
51	12	7.40741	100	100000	.	.	0	DOSE	1	1	3	1	13.5	1	36	3.21	41.3	4.6	2	105.8	40.2	1	0
51	24	7.40741	100	100000	.	.	0	DOSE	1	1	3	1	13.5	1	36	3.21	41.3	4.6	2	105.8	40.2	1	0
51	36	7.40741	100	100000	.	.	0	DOSE	1	1	3	1	13.5	1	36	3.21	41.3	4.6	2	105.8	40.2	1	0
51	48	7.40741	100	100000	.	.	0	DOSE	1	1	3	1	13.5	1	36	3.21	41.3	4.6	2	105.8	40.2	1	0
51	60	7.40741	100	100000	.	.	0	DOSE	1	1	3	1	13.5	1	36	3.21	41.3	4.6	2	105.8	40.2	1	0
51	72	7.40741	100	100000	.	.	0	DOSE	1	1	3	1	13.5	1	36	3.21	41.3	4.6	2	105.8	40.2	1	0
51	84	7.40741	100	100000	.	.	0	DOSE	1	1	3	1	13.5	1	36	3.21	41.3	4.6	2	105.8	40.2	1	0
51	96	7.40741	100	100000	.	.	0	DOSE	1	1	3	1	13.5	1	36	3.21	41.3	4.6	2	105.8	40.2	1	0
51	108	7.40741	100	100000	.	.	0	DOSE	1	1	3	1	13.5	1	36	3.21	41.3	4.6	2	105.8	40.2	1	0
51	120	7.40741	100	100000	.	.	0	DOSE	1	1	3	1	13.5	1	36	3.21	41.3	4.6	2	105.8	40.2	1	0
51	132	7.40741	100	100000	.	.	0	DOSE	1	1	3	1	13.5	1	36	3.21	41.3	4.6	2	105.8	40.2	1	0
51	144	7.40741	100	.	.	0.53	1	PK	1	1	3	1	13.5	1	36	3.21	41.3	4.6	2	105.8	40.2	1	0
52	0	6	150	150000	.	.	0	DOSE	1	1	8	2	25	1	35	2.55	35.2	3.9	1.9	121.7	68.3	1	1
52	12	6	150	150000	.	.	0	DOSE	1	1	8	2	25	1	35	2.55	35.2	3.9	1.9	121.7	68.3	1	1
52	24	6	150	150000	.	.	0	DOSE	1	1	8	2	25	1	35	2.55	35.2	3.9	1.9	121.7	68.3	1	1
52	36	6	150	150000	.	.	0	DOSE	1	1	8	2	25	1	35	2.55	35.2	3.9	1.9	121.7	68.3	1	1
52	48	6	150	150000	.	.	0	DOSE	1	1	8	2	25	1	35	2.55	35.2	3.9	1.9	121.7	68.3	1	1
52	60	6	150	150000	.	.	0	DOSE	1	1	8	2	25	1	35	2.55	35.2	3.9	1.9	121.7	68.3	1	1
52	72	6	150	150000	.	.	0	DOSE	1	1	8	2	25	1	35	2.55	35.2	3.9	1.9	121.7	68.3	1	1
52	84	6	150	150000	.	.	0	DOSE	1	1	8	2	25	1	35	2.55	35.2	3.9	1.9	121.7	68.3	1	1
52	96	6	150	150000	.	.	0	DOSE	1	1	8	2	25	1	35	2.55	35.2	3.9	1.9	121.7	68.3	1	1
52	108	6	150	150000	.	.	0	DOSE	1	1	8	2	25	1	35	2.55	35.2	3.9	1.9	121.7	68.3	1	1
52	120	6	150	150000	.	.	0	DOSE	1	1	8	2	25	1	35	2.55	35.2	3.9	1.9	121.7	68.3	1	1
52	132	6	150	150000	.	.	0	DOSE	1	1	8	2	25	1	35	2.55	35.2	3.9	1.9	121.7	68.3	1	1
52	144	6	150	.	.	0.02	1	PK	1	1	8	2	25	1	35	2.55	35.2	3.9	1.9	121.7	68.3	1	1
53	0	5.26316	200	200000	.	.	0	DOSE	1	1	11	2	38	2	37	2.58	32	5.6	2.8	73.8	59.5	1	1
53	12	5.26316	200	200000	.	.	0	DOSE	1	1	11	2	38	2	37	2.58	32	5.6	2.8	73.8	59.5	1	1
53	24	5.26316	200	200000	.	.	0	DOSE	1	1	11	2	38	2	37	2.58	32	5.6	2.8	73.8	59.5	1	1
53	36	5.26316	200	200000	.	.	0	DOSE	1	1	11	2	38	2	37	2.58	32	5.6	2.8	73.8	59.5	1	1
53	48	5.26316	200	200000	.	.	0	DOSE	1	1	11	2	38	2	37	2.58	32	5.6	2.8	73.8	59.5	1	1
53	60	5.26316	200	200000	.	.	0	DOSE	1	1	11	2	38	2	37	2.58	32	5.6	2.8	73.8	59.5	1	1
53	72	5.26316	200	200000	.	.	0	DOSE	1	1	11	2	38	2	37	2.58	32	5.6	2.8	73.8	59.5	1	1
53	84	5.26316	200	200000	.	.	0	DOSE	1	1	11	2	38	2	37	2.58	32	5.6	2.8	73.8	59.5	1	1
53	96	5.26316	200	200000	.	.	0	DOSE	1	1	11	2	38	2	37	2.58	32	5.6	2.8	73.8	59.5	1	1
53	108	5.26316	200	200000	.	.	0	DOSE	1	1	11	2	38	2	37	2.58	32	5.6	2.8	73.8	59.5	1	1
53	120	5.26316	200	200000	.	.	0	DOSE	1	1	11	2	38	2	37	2.58	32	5.6	2.8	73.8	59.5	1	1
53	132	5.26316	200	200000	.	.	0	DOSE	1	1	11	2	38	2	37	2.58	32	5.6	2.8	73.8	59.5	1	1
53	144	5.26316	200	.	.	6.69	1	PK	1	1	11	2	38	2	37	2.58	32	5.6	2.8	73.8	59.5	1	1
54	0	6.89655	100	100000	.	.	0	DOSE	1	1	5	1	14.5	2	31	1.95	32.5	6	2.4	204.7	169.3	0	0
54	12	6.89655	100	100000	.	.	0	DOSE	1	1	5	1	14.5	2	31	1.95	32.5	6	2.4	204.7	169.3	0	0
54	24	6.89655	100	100000	.	.	0	DOSE	1	1	5	1	14.5	2	31	1.95	32.5	6	2.4	204.7	169.3	0	0
54	36	6.89655	100	100000	.	.	0	DOSE	1	1	5	1	14.5	2	31	1.95	32.5	6	2.4	204.7	169.3	0	0
54	48	6.89655	100	100000	.	.	0	DOSE	1	1	5	1	14.5	2	31	1.95	32.5	6	2.4	204.7	169.3	0	0
54	60	6.89655	100	100000	.	.	0	DOSE	1	1	5	1	14.5	2	31	1.95	32.5	6	2.4	204.7	169.3	0	0
54	72	6.89655	100	100000	.	.	0	DOSE	1	1	5	1	14.5	2	31	1.95	32.5	6	2.4	204.7	169.3	0	0
54	84	6.89655	100	100000	.	.	0	DOSE	1	1	5	1	14.5	2	31	1.95	32.5	6	2.4	204.7	169.3	0	0
54	96	6.89655	100	100000	.	.	0	DOSE	1	1	5	1	14.5	2	31	1.95	32.5	6	2.4	204.7	169.3	0	0
54	108	6.89655	100	100000	.	.	0	DOSE	1	1	5	1	14.5	2	31	1.95	32.5	6	2.4	204.7	169.3	0	0
54	120	6.89655	100	100000	.	.	0	DOSE	1	1	5	1	14.5	2	31	1.95	32.5	6	2.4	204.7	169.3	0	0
54	132	6.89655	100	100000	.	.	0	DOSE	1	1	5	1	14.5	2	31	1.95	32.5	6	2.4	204.7	169.3	0	0
54	144	6.89655	100	.	.	0.27	1	PK	1	1	5	1	14.5	2	31	1.95	32.5	6	2.4	204.7	169.3	0	0
55	0	7.84314	200	200000	.	.	0	DOSE	1	2	9	2	25.5	2	50	1.32	42.9	6.7	4	9.2	17.6	0	0
55	12	7.84314	200	200000	.	.	0	DOSE	1	2	9	2	25.5	2	50	1.32	42.9	6.7	4	9.2	17.6	0	0
55	24	7.84314	200	200000	.	.	0	DOSE	1	2	9	2	25.5	2	50	1.32	42.9	6.7	4	9.2	17.6	0	0
55	36	7.84314	200	200000	.	.	0	DOSE	1	2	9	2	25.5	2	50	1.32	42.9	6.7	4	9.2	17.6	0	0
55	48	7.84314	200	200000	.	.	0	DOSE	1	2	9	2	25.5	2	50	1.32	42.9	6.7	4	9.2	17.6	0	0
55	60	7.84314	200	200000	.	.	0	DOSE	1	2	9	2	25.5	2	50	1.32	42.9	6.7	4	9.2	17.6	0	0
55	72	7.84314	200	.	.	5.67	1	PK	1	2	9	2	25.5	2	50	1.32	42.9	6.7	4	9.2	17.6	0	0
55	84	5.88235	150	150000	.	.	0	DOSE	1	2	9	2	25.5	2	50	1.32	42.9	6.7	4	9.2	17.6	1	0
55	96	5.88235	150	150000	.	.	0	DOSE	1	2	9	2	25.5	2	50	1.32	42.9	6.7	4	9.2	17.6	1	0
55	108	5.88235	150	150000	.	.	0	DOSE	1	2	9	2	25.5	2	50	1.32	42.9	6.7	4	9.2	17.6	1	0
55	120	5.88235	150	150000	.	.	0	DOSE	1	2	9	2	25.5	2	50	1.32	42.9	6.7	4	9.2	17.6	1	0
55	132	5.88235	150	150000	.	.	0	DOSE	1	2	9	2	25.5	2	50	1.32	42.9	6.7	4	9.2	17.6	1	0
55	144	5.88235	150	150000	.	.	0	DOSE	1	2	9	2	25.5	2	50	1.32	42.9	6.7	4	9.2	17.6	1	0
55	156	5.88235	150	150000	.	.	0	DOSE	1	2	9	2	25.5	2	50	1.32	42.9	6.7	4	9.2	17.6	1	0
55	168	5.88235	150	150000	.	.	0	DOSE	1	2	9	2	25.5	2	50	1.32	42.9	6.7	4	9.2	17.6	1	0
55	180	5.88235	150	150000	.	.	0	DOSE	1	2	9	2	25.5	2	50	1.32	42.9	6.7	4	9.2	17.6	1	0
55	192	5.88235	150	.	.	4.41	1	PK	1	2	9	2	25.5	2	50	1.32	42.9	6.7	4	9.2	17.6	1	0
56	0	5.88235	200	200000	.	.	0	DOSE	1	2	13	3	34	1	62	6.01	33.7	3.6	2.1	50.5	54.8	1	1
56	12	5.88235	200	200000	.	.	0	DOSE	1	2	13	3	34	1	62	6.01	33.7	3.6	2.1	50.5	54.8	1	1
56	24	5.88235	200	200000	.	.	0	DOSE	1	2	13	3	34	1	62	6.01	33.7	3.6	2.1	50.5	54.8	1	1
56	36	5.88235	200	200000	.	.	0	DOSE	1	2	13	3	34	1	62	6.01	33.7	3.6	2.1	50.5	54.8	1	1
56	48	5.88235	200	200000	.	.	0	DOSE	1	2	13	3	34	1	62	6.01	33.7	3.6	2.1	50.5	54.8	1	1
56	60	5.88235	200	200000	.	.	0	DOSE	1	2	13	3	34	1	62	6.01	33.7	3.6	2.1	50.5	54.8	1	1
56	72	5.88235	200	200000	.	.	0	DOSE	1	2	13	3	34	1	62	6.01	33.7	3.6	2.1	50.5	54.8	1	1
56	84	5.88235	200	200000	.	.	0	DOSE	1	2	13	3	34	1	62	6.01	33.7	3.6	2.1	50.5	54.8	1	1
56	96	5.88235	200	200000	.	.	0	DOSE	1	2	13	3	34	1	62	6.01	33.7	3.6	2.1	50.5	54.8	1	1
56	108	5.88235	200	200000	.	.	0	DOSE	1	2	13	3	34	1	62	6.01	33.7	3.6	2.1	50.5	54.8	1	1
56	120	5.88235	200	200000	.	.	0	DOSE	1	2	13	3	34	1	62	6.01	33.7	3.6	2.1	50.5	54.8	1	1
56	132	5.88235	200	200000	.	.	0	DOSE	1	2	13	3	34	1	62	6.01	33.7	3.6	2.1	50.5	54.8	1	1
56	144	5.88235	200	.	.	1.09	1	PK	1	2	13	3	34	1	62	6.01	33.7	3.6	2.1	50.5	54.8	1	1
57	0	4.34783	200	200000	.	.	0	DOSE	1	1	14	3	46	2	70	10.7	31.2	8.7	3.7	122.9	204.3	1	1
57	12	4.34783	200	200000	.	.	0	DOSE	1	1	14	3	46	2	70	10.7	31.2	8.7	3.7	122.9	204.3	1	1
57	24	4.34783	200	200000	.	.	0	DOSE	1	1	14	3	46	2	70	10.7	31.2	8.7	3.7	122.9	204.3	1	1
57	36	4.34783	200	200000	.	.	0	DOSE	1	1	14	3	46	2	70	10.7	31.2	8.7	3.7	122.9	204.3	1	1
57	48	4.34783	200	.	.	4.22	1	PK	1	1	14	3	46	2	70	10.7	31.2	8.7	3.7	122.9	204.3	1	1
57	60	4.34783	200	200000	.	.	0	DOSE	1	1	14	3	46	2	70	10.7	31.2	8.7	3.7	122.9	204.3	1	1
57	72	4.34783	200	.	.	7.05	1	PK	1	1	14	3	46	2	70	10.7	31.2	8.7	3.7	122.9	204.3	1	0
57	84	4.34783	200	200000	.	.	0	DOSE	1	1	14	3	46	2	70	10.7	31.2	8.7	3.7	122.9	204.3	1	0
57	96	4.34783	200	.	.	4.15	1	PK	1	1	14	3	46	2	70	10.7	31.2	8.7	3.7	122.9	204.3	1	0
58	0	5.71429	200	200000	.	.	0	DOSE	1	2	14	3	35	2	34	4.44	33.6	4.4	2	38.4	44.7	1	0
58	12	5.71429	200	200000	.	.	0	DOSE	1	2	14	3	35	2	34	4.44	33.6	4.4	2	38.4	44.7	1	0
58	24	5.71429	200	200000	.	.	0	DOSE	1	2	14	3	35	2	34	4.44	33.6	4.4	2	38.4	44.7	1	0
58	36	5.71429	200	200000	.	.	0	DOSE	1	2	14	3	35	2	34	4.44	33.6	4.4	2	38.4	44.7	1	0
58	48	5.71429	200	.	.	1.093	1	PK	1	2	14	3	35	2	34	4.44	33.6	4.4	2	38.4	44.7	1	0
58	60	7.14286	250	250000	.	.	0	DOSE	1	2	14	3	35	2	34	4.44	33.6	4.4	2	38.4	44.7	1	0
58	72	7.14286	250	250000	.	.	0	DOSE	1	2	14	3	35	2	34	4.44	33.6	4.4	2	38.4	44.7	1	0
58	84	7.14286	250	250000	.	.	0	DOSE	1	2	14	3	35	2	34	4.44	33.6	4.4	2	38.4	44.7	1	0
58	96	7.14286	250	250000	.	.	0	DOSE	1	2	14	3	35	2	34	4.44	33.6	4.4	2	38.4	44.7	1	0
58	108	7.14286	250	250000	.	.	0	DOSE	1	2	14	3	35	2	34	4.44	33.6	4.4	2	38.4	44.7	1	0
58	120	7.14286	250	250000	.	.	0	DOSE	1	2	14	3	35	2	34	4.44	33.6	4.4	2	38.4	44.7	1	0
58	132	7.14286	250	250000	.	.	0	DOSE	1	2	14	3	35	2	34	4.44	33.6	4.4	2	38.4	44.7	1	0
58	144	7.14286	250	.	.	3.17	1	PK	1	2	14	3	35	2	34	4.44	33.6	4.4	2	38.4	44.7	1	0
58	156	7.14286	250	250000	.	.	0	DOSE	1	2	14	3	35	2	34	4.44	33.6	4.4	2	38.4	44.7	1	0
58	168	7.14286	250	250000	.	.	0	DOSE	1	2	14	3	35	2	34	4.44	33.6	4.4	2	38.4	44.7	1	0
58	180	7.14286	250	250000	.	.	0	DOSE	1	2	14	3	35	2	34	4.44	33.6	4.4	2	38.4	44.7	1	0
58	192	7.14286	250	250000	.	.	0	DOSE	1	2	14	3	35	2	34	4.44	33.6	4.4	2	38.4	44.7	1	0
58	204	7.14286	250	250000	.	.	0	DOSE	1	2	14	3	35	2	34	4.44	33.6	4.4	2	38.4	44.7	1	0
58	216	7.14286	250	.	.	1.41	1	PK	1	2	14	3	35	2	34	4.44	33.6	4.4	2	38.4	44.7	1	0
59	0	3.75	150	150000	.	.	0	DOSE	1	1	10	2	40	1	53	2.73	36.9	10	4.5	149	77.1	1	1
59	12	3.75	150	150000	.	.	0	DOSE	1	1	10	2	40	1	53	2.73	36.9	10	4.5	149	77.1	1	1
59	24	3.75	150	150000	.	.	0	DOSE	1	1	10	2	40	1	53	2.73	36.9	10	4.5	149	77.1	1	1
59	36	3.75	150	150000	.	.	0	DOSE	1	1	10	2	40	1	53	2.73	36.9	10	4.5	149	77.1	1	1
59	48	3.75	150	150000	.	.	0	DOSE	1	1	10	2	40	1	53	2.73	36.9	10	4.5	149	77.1	1	1
59	60	3.75	150	150000	.	.	0	DOSE	1	1	10	2	40	1	53	2.73	36.9	10	4.5	149	77.1	1	1
59	72	3.75	150	150000	.	.	0	DOSE	1	1	10	2	40	1	53	2.73	36.9	10	4.5	149	77.1	1	1
59	84	3.75	150	150000	.	.	0	DOSE	1	1	10	2	40	1	53	2.73	36.9	10	4.5	149	77.1	1	1
59	96	3.75	150	150000	.	.	0	DOSE	1	1	10	2	40	1	53	2.73	36.9	10	4.5	149	77.1	1	1
59	108	3.75	150	150000	.	.	0	DOSE	1	1	10	2	40	1	53	2.73	36.9	10	4.5	149	77.1	1	1
59	120	3.75	150	150000	.	.	0	DOSE	1	1	10	2	40	1	53	2.73	36.9	10	4.5	149	77.1	1	1
59	132	3.75	150	150000	.	.	0	DOSE	1	1	10	2	40	1	53	2.73	36.9	10	4.5	149	77.1	1	1
59	144	3.75	150	.	.	0.59	1	PK	1	1	10	2	40	1	53	2.73	36.9	10	4.5	149	77.1	1	1
60	0	5.88235	100	100000	.	.	0	DOSE	1	1	6	2	17	3	37	7.41	33.9	6.9	3.4	44.2	35.8	0	1
60	12	5.88235	100	100000	.	.	0	DOSE	1	1	6	2	17	3	37	7.41	33.9	6.9	3.4	44.2	35.8	0	1
60	24	5.88235	100	100000	.	.	0	DOSE	1	1	6	2	17	3	37	7.41	33.9	6.9	3.4	44.2	35.8	0	1
60	36	5.88235	100	100000	.	.	0	DOSE	1	1	6	2	17	3	37	7.41	33.9	6.9	3.4	44.2	35.8	0	1
60	48	5.88235	100	100000	.	.	0	DOSE	1	1	6	2	17	3	37	7.41	33.9	6.9	3.4	44.2	35.8	0	1
60	60	5.88235	100	100000	.	.	0	DOSE	1	1	6	2	17	3	37	7.41	33.9	6.9	3.4	44.2	35.8	0	1
60	72	5.88235	100	100000	.	.	0	DOSE	1	1	6	2	17	3	37	7.41	33.9	6.9	3.4	44.2	35.8	0	1
60	84	5.88235	100	100000	.	.	0	DOSE	1	1	6	2	17	3	37	7.41	33.9	6.9	3.4	44.2	35.8	0	1
60	96	5.88235	100	.	.	1.08	1	PK	1	1	6	2	17	3	37	7.41	33.9	6.9	3.4	44.2	35.8	0	1
60	108	8.82353	150	150000	.	.	0	DOSE	1	1	6	2	17	3	37	7.41	33.9	6.9	3.4	44.2	35.8	0	1
60	120	8.82353	150	150000	.	.	0	DOSE	1	1	6	2	17	3	37	7.41	33.9	6.9	3.4	44.2	35.8	0	1
60	132	8.82353	150	150000	.	.	0	DOSE	1	1	6	2	17	3	37	7.41	33.9	6.9	3.4	44.2	35.8	0	1
60	144	8.82353	150	150000	.	.	0	DOSE	1	1	6	2	17	3	37	7.41	33.9	6.9	3.4	44.2	35.8	0	1
60	156	8.82353	150	150000	.	.	0	DOSE	1	1	6	2	17	3	37	7.41	33.9	6.9	3.4	44.2	35.8	0	1
60	168	8.82353	150	.	.	0.26	1	PK	1	1	6	2	17	3	37	7.41	33.9	6.9	3.4	44.2	35.8	0	1
61	0	3.125	200	200000	.	.	0	DOSE	1	1	13	3	64	1	69	6.46	38.8	4.7	2	10.6	9.4	0	0
61	12	3.125	200	200000	.	.	0	DOSE	1	1	13	3	64	1	69	6.46	38.8	4.7	2	10.6	9.4	0	0
61	24	3.125	200	200000	.	.	0	DOSE	1	1	13	3	64	1	69	6.46	38.8	4.7	2	10.6	9.4	0	0
61	36	3.125	200	200000	.	.	0	DOSE	1	1	13	3	64	1	69	6.46	38.8	4.7	2	10.6	9.4	0	0
61	48	3.125	200	200000	.	.	0	DOSE	1	1	13	3	64	1	69	6.46	38.8	4.7	2	10.6	9.4	0	0
61	60	3.125	200	200000	.	.	0	DOSE	1	1	13	3	64	1	69	6.46	38.8	4.7	2	10.6	9.4	0	0
61	72	3.125	200	200000	.	.	0	DOSE	1	1	13	3	64	1	69	6.46	38.8	4.7	2	10.6	9.4	0	0
61	84	3.125	200	200000	.	.	0	DOSE	1	1	13	3	64	1	69	6.46	38.8	4.7	2	10.6	9.4	0	0
61	96	3.125	200	200000	.	.	0	DOSE	1	1	13	3	64	1	69	6.46	38.8	4.7	2	10.6	9.4	0	0
61	108	3.125	200	200000	.	.	0	DOSE	1	1	13	3	64	1	69	6.46	38.8	4.7	2	10.6	9.4	0	0
61	120	3.125	200	200000	.	.	0	DOSE	1	1	13	3	64	1	69	6.46	38.8	4.7	2	10.6	9.4	0	0
61	132	3.125	200	200000	.	.	0	DOSE	1	1	13	3	64	1	69	6.46	38.8	4.7	2	10.6	9.4	0	0
61	144	3.125	200	.	.	0.36	1	PK	1	1	13	3	64	1	69	6.46	38.8	4.7	2	10.6	9.4	0	0
62	0	6.52174	150	150000	.	.	0	DOSE	1	2	8	2	23	1	42	1.03	33.3	7.5	3.4	102	105.2	1	0
62	12	6.52174	150	150000	.	.	0	DOSE	1	2	8	2	23	1	42	1.03	33.3	7.5	3.4	102	105.2	1	0
62	24	6.52174	150	150000	.	.	0	DOSE	1	2	8	2	23	1	42	1.03	33.3	7.5	3.4	102	105.2	1	0
62	36	6.52174	150	150000	.	.	0	DOSE	1	2	8	2	23	1	42	1.03	33.3	7.5	3.4	102	105.2	1	0
62	48	6.52174	150	150000	.	.	0	DOSE	1	2	8	2	23	1	42	1.03	33.3	7.5	3.4	102	105.2	1	0
62	60	6.52174	150	150000	.	.	0	DOSE	1	2	8	2	23	1	42	1.03	33.3	7.5	3.4	102	105.2	1	0
62	72	6.52174	150	150000	.	.	0	DOSE	1	2	8	2	23	1	42	1.03	33.3	7.5	3.4	102	105.2	1	0
62	84	6.52174	150	150000	.	.	0	DOSE	1	2	8	2	23	1	42	1.03	33.3	7.5	3.4	102	105.2	1	0
62	96	6.52174	150	150000	.	.	0	DOSE	1	2	8	2	23	1	42	1.03	33.3	7.5	3.4	102	105.2	1	0
62	108	6.52174	150	150000	.	.	0	DOSE	1	2	8	2	23	1	42	1.03	33.3	7.5	3.4	102	105.2	1	0
62	120	6.52174	150	150000	.	.	0	DOSE	1	2	8	2	23	1	42	1.03	33.3	7.5	3.4	102	105.2	1	0
62	132	6.52174	150	150000	.	.	0	DOSE	1	2	8	2	23	1	42	1.03	33.3	7.5	3.4	102	105.2	1	0
62	144	6.52174	150	.	.	0.157	1	PK	1	2	8	2	23	1	42	1.03	33.3	7.5	3.4	102	105.2	1	0
63	0	5.71429	200	200000	.	.	0	DOSE	1	1	8	2	35	2	44	3.45	40.2	6	2.4	47.9	35.7	1	1
63	12	5.71429	200	200000	.	.	0	DOSE	1	1	8	2	35	2	44	3.45	40.2	6	2.4	47.9	35.7	1	1
63	24	5.71429	200	200000	.	.	0	DOSE	1	1	8	2	35	2	44	3.45	40.2	6	2.4	47.9	35.7	1	1
63	36	5.71429	200	200000	.	.	0	DOSE	1	1	8	2	35	2	44	3.45	40.2	6	2.4	47.9	35.7	1	1
63	48	5.71429	200	200000	.	.	0	DOSE	1	1	8	2	35	2	44	3.45	40.2	6	2.4	47.9	35.7	1	1
63	60	5.71429	200	200000	.	.	0	DOSE	1	1	8	2	35	2	44	3.45	40.2	6	2.4	47.9	35.7	1	1
63	72	5.71429	200	200000	.	.	0	DOSE	1	1	8	2	35	2	44	3.45	40.2	6	2.4	47.9	35.7	1	1
63	84	5.71429	200	200000	.	.	0	DOSE	1	1	8	2	35	2	44	3.45	40.2	6	2.4	47.9	35.7	1	1
63	96	5.71429	200	200000	.	.	0	DOSE	1	1	8	2	35	2	44	3.45	40.2	6	2.4	47.9	35.7	1	1
63	108	5.71429	200	200000	.	.	0	DOSE	1	1	8	2	35	2	44	3.45	40.2	6	2.4	47.9	35.7	1	1
63	120	5.71429	200	200000	.	.	0	DOSE	1	1	8	2	35	2	44	3.45	40.2	6	2.4	47.9	35.7	1	1
63	132	5.71429	200	200000	.	.	0	DOSE	1	1	8	2	35	2	44	3.45	40.2	6	2.4	47.9	35.7	1	1
63	144	5.71429	200	.	.	0.837	1	PK	1	1	8	2	35	2	44	3.45	40.2	6	2.4	47.9	35.7	1	1
64	0	6.89655	200	200000	.	.	0	DOSE	1	1	6	2	29	2	39	2.95	40.1	6.4	3.2	137.8	35.7	0	0
64	12	6.89655	200	200000	.	.	0	DOSE	1	1	6	2	29	2	39	2.95	40.1	6.4	3.2	137.8	35.7	0	0
64	24	6.89655	200	200000	.	.	0	DOSE	1	1	6	2	29	2	39	2.95	40.1	6.4	3.2	137.8	35.7	0	0
64	36	6.89655	200	200000	.	.	0	DOSE	1	1	6	2	29	2	39	2.95	40.1	6.4	3.2	137.8	35.7	0	0
64	48	6.89655	200	200000	.	.	0	DOSE	1	1	6	2	29	2	39	2.95	40.1	6.4	3.2	137.8	35.7	0	0
64	60	6.89655	200	200000	.	.	0	DOSE	1	1	6	2	29	2	39	2.95	40.1	6.4	3.2	137.8	35.7	0	0
64	72	6.89655	200	200000	.	.	0	DOSE	1	1	6	2	29	2	39	2.95	40.1	6.4	3.2	137.8	35.7	0	0
64	84	6.89655	200	200000	.	.	0	DOSE	1	1	6	2	29	2	39	2.95	40.1	6.4	3.2	137.8	35.7	0	0
64	96	6.89655	200	200000	.	.	0	DOSE	1	1	6	2	29	2	39	2.95	40.1	6.4	3.2	137.8	35.7	0	0
64	108	6.89655	200	200000	.	.	0	DOSE	1	1	6	2	29	2	39	2.95	40.1	6.4	3.2	137.8	35.7	0	0
64	120	6.89655	200	200000	.	.	0	DOSE	1	1	6	2	29	2	39	2.95	40.1	6.4	3.2	137.8	35.7	0	0
64	132	6.89655	200	200000	.	.	0	DOSE	1	1	6	2	29	2	39	2.95	40.1	6.4	3.2	137.8	35.7	0	0
64	144	6.89655	200	.	.	0.418	1	PK	1	1	6	2	29	2	39	2.95	40.1	6.4	3.2	137.8	35.7	0	0
65	0	3.81679	200	200000	.	.	0	DOSE	1	1	14	3	52.4	1	53	9.45	30.5	9.9	5.7	82.5	78.9	1	1
65	12	3.81679	200	200000	.	.	0	DOSE	1	1	14	3	52.4	1	53	9.45	30.5	9.9	5.7	82.5	78.9	1	1
65	24	3.81679	200	200000	.	.	0	DOSE	1	1	14	3	52.4	1	53	9.45	30.5	9.9	5.7	82.5	78.9	1	1
65	36	3.81679	200	200000	.	.	0	DOSE	1	1	14	3	52.4	1	53	9.45	30.5	9.9	5.7	82.5	78.9	1	1
65	48	3.81679	200	200000	.	.	0	DOSE	1	1	14	3	52.4	1	53	9.45	30.5	9.9	5.7	82.5	78.9	1	1
65	60	3.81679	200	200000	.	.	0	DOSE	1	1	14	3	52.4	1	53	9.45	30.5	9.9	5.7	82.5	78.9	1	1
65	72	3.81679	200	200000	.	.	0	DOSE	1	1	14	3	52.4	1	53	9.45	30.5	9.9	5.7	82.5	78.9	1	1
65	84	3.81679	200	200000	.	.	0	DOSE	1	1	14	3	52.4	1	53	9.45	30.5	9.9	5.7	82.5	78.9	1	1
65	96	3.81679	200	200000	.	.	0	DOSE	1	1	14	3	52.4	1	53	9.45	30.5	9.9	5.7	82.5	78.9	1	1
65	108	3.81679	200	200000	.	.	0	DOSE	1	1	14	3	52.4	1	53	9.45	30.5	9.9	5.7	82.5	78.9	1	1
65	120	3.81679	200	200000	.	.	0	DOSE	1	1	14	3	52.4	1	53	9.45	30.5	9.9	5.7	82.5	78.9	1	1
65	132	3.81679	200	200000	.	.	0	DOSE	1	1	14	3	52.4	1	53	9.45	30.5	9.9	5.7	82.5	78.9	1	1
65	144	3.81679	200	.	.	1.48	1	PK	1	1	14	3	52.4	1	53	9.45	30.5	9.9	5.7	82.5	78.9	1	1
65	156	3.81679	200	200000	.	.	0	DOSE	1	1	14	3	52.4	1	53	9.45	30.5	9.9	5.7	82.5	78.9	1	1
65	168	3.81679	200	200000	.	.	0	DOSE	1	1	14	3	52.4	1	53	9.45	30.5	9.9	5.7	82.5	78.9	1	1
65	180	3.81679	200	200000	.	.	0	DOSE	1	1	14	3	52.4	1	53	9.45	30.5	9.9	5.7	82.5	78.9	1	1
65	192	3.81679	200	200000	.	.	0	DOSE	1	1	14	3	52.4	1	53	9.45	30.5	9.9	5.7	82.5	78.9	1	1
65	204	3.81679	200	200000	.	.	0	DOSE	1	1	14	3	52.4	1	53	9.45	30.5	9.9	5.7	82.5	78.9	1	1
65	216	3.81679	200	200000	.	.	0	DOSE	1	1	14	3	52.4	1	53	9.45	30.5	9.9	5.7	82.5	78.9	1	1
65	228	3.81679	200	200000	.	.	0	DOSE	1	1	14	3	52.4	1	53	9.45	30.5	9.9	5.7	82.5	78.9	1	1
65	240	3.81679	200	200000	.	.	0	DOSE	1	1	14	3	52.4	1	53	9.45	30.5	9.9	5.7	82.5	78.9	1	1
65	252	3.81679	200	200000	.	.	0	DOSE	1	1	14	3	52.4	1	53	9.45	30.5	9.9	5.7	82.5	78.9	1	1
65	264	3.81679	200	200000	.	.	0	DOSE	1	1	14	3	52.4	1	53	9.45	30.5	9.9	5.7	82.5	78.9	1	1
65	276	3.81679	200	200000	.	.	0	DOSE	1	1	14	3	52.4	1	53	9.45	30.5	9.9	5.7	82.5	78.9	1	1
65	288	3.81679	200	200000	.	.	0	DOSE	1	1	14	3	52.4	1	53	9.45	30.5	9.9	5.7	82.5	78.9	1	1
65	300	3.81679	200	200000	.	.	0	DOSE	1	1	14	3	52.4	1	53	9.45	30.5	9.9	5.7	82.5	78.9	1	1
65	312	3.81679	200	200000	.	.	0	DOSE	1	1	14	3	52.4	1	53	9.45	30.5	9.9	5.7	82.5	78.9	1	1
65	324	3.81679	200	200000	.	.	0	DOSE	1	1	14	3	52.4	1	53	9.45	30.5	9.9	5.7	82.5	78.9	1	1
65	336	3.81679	200	200000	.	.	0	DOSE	1	1	14	3	52.4	1	53	9.45	30.5	9.9	5.7	82.5	78.9	1	1
65	348	3.81679	200	200000	.	.	0	DOSE	1	1	14	3	52.4	1	53	9.45	30.5	9.9	5.7	82.5	78.9	1	1
65	360	3.81679	200	200000	.	.	0	DOSE	1	1	14	3	52.4	1	53	9.45	30.5	9.9	5.7	82.5	78.9	1	1
65	372	3.81679	200	200000	.	.	0	DOSE	1	1	14	3	52.4	1	53	9.45	30.5	9.9	5.7	82.5	78.9	1	1
65	384	3.81679	200	.	.	3.34	1	PK	1	1	14	3	52.4	1	53	9.45	30.5	9.9	5.7	82.5	78.9	1	1
65	396	3.81679	200	200000	.	.	0	DOSE	1	1	14	3	52.4	1	53	9.45	30.5	9.9	5.7	82.5	78.9	1	1
65	408	3.81679	200	200000	.	.	0	DOSE	1	1	14	3	52.4	1	53	9.45	30.5	9.9	5.7	82.5	78.9	1	1
65	420	3.81679	200	200000	.	.	0	DOSE	1	1	14	3	52.4	1	53	9.45	30.5	9.9	5.7	82.5	78.9	1	1
65	432	3.81679	200	200000	.	.	0	DOSE	1	1	14	3	52.4	1	53	9.45	30.5	9.9	5.7	82.5	78.9	1	1
65	444	3.81679	200	200000	.	.	0	DOSE	1	1	14	3	52.4	1	53	9.45	30.5	9.9	5.7	82.5	78.9	1	1
65	456	3.81679	200	200000	.	.	0	DOSE	1	1	14	3	52.4	1	53	9.45	30.5	9.9	5.7	82.5	78.9	1	1
65	468	3.81679	200	200000	.	.	0	DOSE	1	1	14	3	52.4	1	53	9.45	30.5	9.9	5.7	82.5	78.9	1	1
65	480	3.81679	200	200000	.	.	0	DOSE	1	1	14	3	52.4	1	53	9.45	30.5	9.9	5.7	82.5	78.9	1	1
65	492	3.81679	200	200000	.	.	0	DOSE	1	1	14	3	52.4	1	53	9.45	30.5	9.9	5.7	82.5	78.9	1	1
65	504	3.81679	200	200000	.	.	0	DOSE	1	1	14	3	52.4	1	53	9.45	30.5	9.9	5.7	82.5	78.9	1	1
65	516	3.81679	200	200000	.	.	0	DOSE	1	1	14	3	52.4	1	53	9.45	30.5	9.9	5.7	82.5	78.9	1	1
65	528	3.81679	200	200000	.	.	0	DOSE	1	1	14	3	52.4	1	53	9.45	30.5	9.9	5.7	82.5	78.9	1	1
65	540	3.81679	200	200000	.	.	0	DOSE	1	1	14	3	52.4	1	53	9.45	30.5	9.9	5.7	82.5	78.9	1	1
65	552	3.81679	200	200000	.	.	0	DOSE	1	1	14	3	52.4	1	53	9.45	30.5	9.9	5.7	82.5	78.9	1	1
65	564	3.81679	200	200000	.	.	0	DOSE	1	1	14	3	52.4	1	53	9.45	30.5	9.9	5.7	82.5	78.9	1	1
65	576	3.81679	200	200000	.	.	0	DOSE	1	1	14	3	52.4	1	53	9.45	30.5	9.9	5.7	82.5	78.9	1	1
65	588	3.81679	200	200000	.	.	0	DOSE	1	1	14	3	52.4	1	53	9.45	30.5	9.9	5.7	82.5	78.9	1	1
65	600	3.81679	200	200000	.	.	0	DOSE	1	1	14	3	52.4	1	53	9.45	30.5	9.9	5.7	82.5	78.9	1	1
65	612	3.81679	200	200000	.	.	0	DOSE	1	1	14	3	52.4	1	53	9.45	30.5	9.9	5.7	82.5	78.9	1	1
65	624	3.81679	200	200000	.	.	0	DOSE	1	1	14	3	52.4	1	53	9.45	30.5	9.9	5.7	82.5	78.9	1	1
65	636	3.81679	200	200000	.	.	0	DOSE	1	1	14	3	52.4	1	53	9.45	30.5	9.9	5.7	82.5	78.9	1	1
65	648	3.81679	200	.	.	0.65	1	PK	1	1	14	3	52.4	1	53	9.45	30.5	9.9	5.7	82.5	78.9	1	1
66	0	8.51064	400	400000	.	.	0	DOSE	1	2	13	3	47	2	52	2.34	40.4	1.1	5.2	23	30.7	0	0
66	12	8.51064	400	400000	.	.	0	DOSE	1	2	13	3	47	2	52	2.34	40.4	1.1	5.2	23	30.7	0	0
66	24	4.25532	200	200000	.	.	0	DOSE	1	2	13	3	47	2	52	2.34	40.4	1.1	5.2	23	30.7	0	0
66	36	4.25532	200	200000	.	.	0	DOSE	1	2	13	3	47	2	52	2.34	40.4	1.1	5.2	23	30.7	0	0
66	48	4.25532	200	200000	.	.	0	DOSE	1	2	13	3	47	2	52	2.34	40.4	1.1	5.2	23	30.7	0	0
66	60	4.25532	200	200000	.	.	0	DOSE	1	2	13	3	47	2	52	2.34	40.4	1.1	5.2	23	30.7	0	0
66	72	4.25532	200	200000	.	.	0	DOSE	1	2	13	3	47	2	52	2.34	40.4	1.1	5.2	23	30.7	0	0
66	84	4.25532	200	200000	.	.	0	DOSE	1	2	13	3	47	2	52	2.34	40.4	1.1	5.2	23	30.7	0	0
66	96	4.25532	200	200000	.	.	0	DOSE	1	2	13	3	47	2	52	2.34	40.4	1.1	5.2	23	30.7	0	0
66	108	4.25532	200	200000	.	.	0	DOSE	1	2	13	3	47	2	52	2.34	40.4	1.1	5.2	23	30.7	0	0
66	120	4.25532	200	200000	.	.	0	DOSE	1	2	13	3	47	2	52	2.34	40.4	1.1	5.2	23	30.7	0	0
66	132	4.25532	200	200000	.	.	0	DOSE	1	2	13	3	47	2	52	2.34	40.4	1.1	5.2	23	30.7	0	0
66	144	4.25532	200	.	.	2.15	1	PK	1	2	13	3	47	2	52	2.34	40.4	1.1	5.2	23	30.7	0	0
66	156	4.25532	200	200000	.	.	0	DOSE	1	2	13	3	47	2	52	2.34	40.4	1.1	5.2	23	30.7	0	0
66	168	4.25532	200	200000	.	.	0	DOSE	1	2	13	3	47	2	52	2.34	40.4	1.1	5.2	23	30.7	0	0
66	180	4.25532	200	200000	.	.	0	DOSE	1	2	13	3	47	2	52	2.34	40.4	1.1	5.2	23	30.7	0	0
66	192	4.25532	200	200000	.	.	0	DOSE	1	2	13	3	47	2	52	2.34	40.4	1.1	5.2	23	30.7	0	0
66	204	4.25532	200	200000	.	.	0	DOSE	1	2	13	3	47	2	52	2.34	40.4	1.1	5.2	23	30.7	0	0
66	216	4.25532	200	200000	.	.	0	DOSE	1	2	13	3	47	2	52	2.34	40.4	1.1	5.2	23	30.7	0	0
66	228	4.25532	200	200000	.	.	0	DOSE	1	2	13	3	47	2	52	2.34	40.4	1.1	5.2	23	30.7	0	0
66	240	4.25532	200	200000	.	.	0	DOSE	1	2	13	3	47	2	52	2.34	40.4	1.1	5.2	23	30.7	0	0
66	252	4.25532	200	200000	.	.	0	DOSE	1	2	13	3	47	2	52	2.34	40.4	1.1	5.2	23	30.7	0	0
66	264	4.25532	200	200000	.	.	0	DOSE	1	2	13	3	47	2	52	2.34	40.4	1.1	5.2	23	30.7	0	0
66	276	4.25532	200	200000	.	.	0	DOSE	1	2	13	3	47	2	52	2.34	40.4	1.1	5.2	23	30.7	0	0
66	288	4.25532	200	200000	.	.	0	DOSE	1	2	13	3	47	2	52	2.34	40.4	1.1	5.2	23	30.7	0	0
66	300	4.25532	200	200000	.	.	0	DOSE	1	2	13	3	47	2	52	2.34	40.4	1.1	5.2	23	30.7	0	0
66	312	4.25532	200	200000	.	.	0	DOSE	1	2	13	3	47	2	52	2.34	40.4	1.1	5.2	23	30.7	0	0
66	324	4.25532	200	200000	.	.	0	DOSE	1	2	13	3	47	2	52	2.34	40.4	1.1	5.2	23	30.7	0	0
66	336	4.25532	200	200000	.	.	0	DOSE	1	2	13	3	47	2	52	2.34	40.4	1.1	5.2	23	30.7	0	0
66	348	4.25532	200	200000	.	.	0	DOSE	1	2	13	3	47	2	52	2.34	40.4	1.1	5.2	23	30.7	0	0
66	360	4.25532	200	200000	.	.	0	DOSE	1	2	13	3	47	2	52	2.34	40.4	1.1	5.2	23	30.7	0	0
66	372	4.25532	200	200000	.	.	0	DOSE	1	2	13	3	47	2	52	2.34	40.4	1.1	5.2	23	30.7	0	0
66	384	4.25532	200	200000	.	.	0	DOSE	1	2	13	3	47	2	52	2.34	40.4	1.1	5.2	23	30.7	0	0
66	396	4.25532	200	200000	.	.	0	DOSE	1	2	13	3	47	2	52	2.34	40.4	1.1	5.2	23	30.7	0	0
66	408	4.25532	200	.	.	1.93	1	PK	1	2	13	3	47	2	52	2.34	40.4	1.1	5.2	23	30.7	0	1
66	420	4.25532	200	200000	.	.	0	DOSE	1	2	13	3	47	2	52	2.34	40.4	1.1	5.2	23	30.7	0	1
66	432	4.25532	200	200000	.	.	0	DOSE	1	2	13	3	47	2	52	2.34	40.4	1.1	5.2	23	30.7	0	1
66	444	4.25532	200	200000	.	.	0	DOSE	1	2	13	3	47	2	52	2.34	40.4	1.1	5.2	23	30.7	0	1
66	456	4.25532	200	200000	.	.	0	DOSE	1	2	13	3	47	2	52	2.34	40.4	1.1	5.2	23	30.7	0	1
66	468	4.25532	200	200000	.	.	0	DOSE	1	2	13	3	47	2	52	2.34	40.4	1.1	5.2	23	30.7	0	1
66	480	4.25532	200	200000	.	.	0	DOSE	1	2	13	3	47	2	52	2.34	40.4	1.1	5.2	23	30.7	0	1
66	492	4.25532	200	200000	.	.	0	DOSE	1	2	13	3	47	2	52	2.34	40.4	1.1	5.2	23	30.7	0	1
66	504	4.25532	200	200000	.	.	0	DOSE	1	2	13	3	47	2	52	2.34	40.4	1.1	5.2	23	30.7	0	1
66	516	4.25532	200	200000	.	.	0	DOSE	1	2	13	3	47	2	52	2.34	40.4	1.1	5.2	23	30.7	0	1
66	528	4.25532	200	200000	.	.	0	DOSE	1	2	13	3	47	2	52	2.34	40.4	1.1	5.2	23	30.7	0	1
66	540	4.25532	200	200000	.	.	0	DOSE	1	2	13	3	47	2	52	2.34	40.4	1.1	5.2	23	30.7	0	1
66	552	4.25532	200	200000	.	.	0	DOSE	1	2	13	3	47	2	52	2.34	40.4	1.1	5.2	23	30.7	0	1
66	564	4.25532	200	200000	.	.	0	DOSE	1	2	13	3	47	2	52	2.34	40.4	1.1	5.2	23	30.7	0	1
66	576	4.25532	200	.	.	1.61	1	PK	1	2	13	3	47	2	52	2.34	40.4	1.1	5.2	23	30.7	0	1
66	588	4.25532	200	200000	.	.	0	DOSE	1	2	13	3	47	2	52	2.34	40.4	1.1	5.2	23	30.7	0	0
66	600	4.25532	200	200000	.	.	0	DOSE	1	2	13	3	47	2	52	2.34	40.4	1.1	5.2	23	30.7	0	0
66	612	4.25532	200	200000	.	.	0	DOSE	1	2	13	3	47	2	52	2.34	40.4	1.1	5.2	23	30.7	0	0
66	624	4.25532	200	200000	.	.	0	DOSE	1	2	13	3	47	2	52	2.34	40.4	1.1	5.2	23	30.7	0	0
66	636	4.25532	200	200000	.	.	0	DOSE	1	2	13	3	47	2	52	2.34	40.4	1.1	5.2	23	30.7	0	0
66	648	4.25532	200	.	.	0.64	1	PK	1	2	13	3	47	2	52	2.34	40.4	1.1	5.2	23	30.7	0	0
66	660	4.25532	200	200000	.	.	0	DOSE	1	2	13	3	47	2	52	2.34	40.4	1.1	5.2	23	30.7	0	0
66	672	4.25532	200	200000	.	.	0	DOSE	1	2	13	3	47	2	52	2.34	40.4	1.1	5.2	23	30.7	0	0
66	684	4.25532	200	200000	.	.	0	DOSE	1	2	13	3	47	2	52	2.34	40.4	1.1	5.2	23	30.7	0	0
66	696	4.25532	200	200000	.	.	0	DOSE	1	2	13	3	47	2	52	2.34	40.4	1.1	5.2	23	30.7	0	0
66	708	4.25532	200	200000	.	.	0	DOSE	1	2	13	3	47	2	52	2.34	40.4	1.1	5.2	23	30.7	0	0
66	720	4.25532	200	200000	.	.	0	DOSE	1	2	13	3	47	2	52	2.34	40.4	1.1	5.2	23	30.7	0	0
66	732	4.25532	200	200000	.	.	0	DOSE	1	2	13	3	47	2	52	2.34	40.4	1.1	5.2	23	30.7	0	0
66	744	4.25532	200	.	.	1.05	1	PK	1	2	13	3	47	2	52	2.34	40.4	1.1	5.2	23	30.7	0	0
67	0	7.14286	150	150000	.	.	0	DOSE	1	1	7	2	21	3	41	4.02	43.6	7.1	3.2	10.6	15.3	1	0
67	12	7.14286	150	150000	.	.	0	DOSE	1	1	7	2	21	3	41	4.02	43.6	7.1	3.2	10.6	15.3	1	0
67	24	7.14286	150	150000	.	.	0	DOSE	1	1	7	2	21	3	41	4.02	43.6	7.1	3.2	10.6	15.3	1	0
67	36	7.14286	150	150000	.	.	0	DOSE	1	1	7	2	21	3	41	4.02	43.6	7.1	3.2	10.6	15.3	1	0
67	48	7.14286	150	150000	.	.	0	DOSE	1	1	7	2	21	3	41	4.02	43.6	7.1	3.2	10.6	15.3	1	0
67	60	7.14286	150	150000	.	.	0	DOSE	1	1	7	2	21	3	41	4.02	43.6	7.1	3.2	10.6	15.3	1	0
67	72	7.14286	150	150000	.	.	0	DOSE	1	1	7	2	21	3	41	4.02	43.6	7.1	3.2	10.6	15.3	1	0
67	84	7.14286	150	150000	.	.	0	DOSE	1	1	7	2	21	3	41	4.02	43.6	7.1	3.2	10.6	15.3	1	0
67	96	7.14286	150	150000	.	.	0	DOSE	1	1	7	2	21	3	41	4.02	43.6	7.1	3.2	10.6	15.3	1	0
67	108	7.14286	150	150000	.	.	0	DOSE	1	1	7	2	21	3	41	4.02	43.6	7.1	3.2	10.6	15.3	1	0
67	120	7.14286	150	150000	.	.	0	DOSE	1	1	7	2	21	3	41	4.02	43.6	7.1	3.2	10.6	15.3	1	0
67	132	7.14286	150	150000	.	.	0	DOSE	1	1	7	2	21	3	41	4.02	43.6	7.1	3.2	10.6	15.3	1	0
67	144	7.14286	150	.	.	0.24	1	PK	1	1	7	2	21	3	41	4.02	43.6	7.1	3.2	10.6	15.3	1	0
67	156	9.52381	200	200000	.	.	0	DOSE	1	1	7	2	21	3	41	4.02	43.6	7.1	3.2	10.6	15.3	1	1
67	168	9.52381	200	200000	.	.	0	DOSE	1	1	7	2	21	3	41	4.02	43.6	7.1	3.2	10.6	15.3	1	1
67	180	9.52381	200	200000	.	.	0	DOSE	1	1	7	2	21	3	41	4.02	43.6	7.1	3.2	10.6	15.3	1	1
67	192	9.52381	200	200000	.	.	0	DOSE	1	1	7	2	21	3	41	4.02	43.6	7.1	3.2	10.6	15.3	1	1
67	204	9.52381	200	200000	.	.	0	DOSE	1	1	7	2	21	3	41	4.02	43.6	7.1	3.2	10.6	15.3	1	1
67	216	9.52381	200	200000	.	.	0	DOSE	1	1	7	2	21	3	41	4.02	43.6	7.1	3.2	10.6	15.3	1	1
67	228	9.52381	200	200000	.	.	0	DOSE	1	1	7	2	21	3	41	4.02	43.6	7.1	3.2	10.6	15.3	1	1
67	240	9.52381	200	200000	.	.	0	DOSE	1	1	7	2	21	3	41	4.02	43.6	7.1	3.2	10.6	15.3	1	1
67	252	9.52381	200	200000	.	.	0	DOSE	1	1	7	2	21	3	41	4.02	43.6	7.1	3.2	10.6	15.3	1	1
67	264	9.52381	200	.	.	6.42	1	PK	1	1	7	2	21	3	41	4.02	43.6	7.1	3.2	10.6	15.3	1	1
68	0	5.55556	150	150000	.	.	0	DOSE	1	1	8	2	27	2	55	2.59	43.2	5.4	2.7	12.7	19.3	1	0
68	12	5.55556	150	150000	.	.	0	DOSE	1	1	8	2	27	2	55	2.59	43.2	5.4	2.7	12.7	19.3	1	0
68	24	5.55556	150	150000	.	.	0	DOSE	1	1	8	2	27	2	55	2.59	43.2	5.4	2.7	12.7	19.3	1	0
68	36	5.55556	150	150000	.	.	0	DOSE	1	1	8	2	27	2	55	2.59	43.2	5.4	2.7	12.7	19.3	1	0
68	48	5.55556	150	150000	.	.	0	DOSE	1	1	8	2	27	2	55	2.59	43.2	5.4	2.7	12.7	19.3	1	0
68	60	5.55556	150	150000	.	.	0	DOSE	1	1	8	2	27	2	55	2.59	43.2	5.4	2.7	12.7	19.3	1	0
68	72	5.55556	150	150000	.	.	0	DOSE	1	1	8	2	27	2	55	2.59	43.2	5.4	2.7	12.7	19.3	1	0
68	84	5.55556	150	150000	.	.	0	DOSE	1	1	8	2	27	2	55	2.59	43.2	5.4	2.7	12.7	19.3	1	0
68	96	5.55556	150	150000	.	.	0	DOSE	1	1	8	2	27	2	55	2.59	43.2	5.4	2.7	12.7	19.3	1	0
68	108	5.55556	150	150000	.	.	0	DOSE	1	1	8	2	27	2	55	2.59	43.2	5.4	2.7	12.7	19.3	1	0
68	120	5.55556	150	150000	.	.	0	DOSE	1	1	8	2	27	2	55	2.59	43.2	5.4	2.7	12.7	19.3	1	0
68	132	5.55556	150	150000	.	.	0	DOSE	1	1	8	2	27	2	55	2.59	43.2	5.4	2.7	12.7	19.3	1	0
68	144	5.55556	150	.	.	0.02	1	PK	1	1	8	2	27	2	55	2.59	43.2	5.4	2.7	12.7	19.3	1	0
69	0	9.09091	100	100000	.	.	0	DOSE	1	1	2	1	11	1	43	3.15	39.8	7.1	3.1	10.5	20.2	0	0
69	12	9.09091	100	100000	.	.	0	DOSE	1	1	2	1	11	1	43	3.15	39.8	7.1	3.1	10.5	20.2	0	0
69	24	9.09091	100	100000	.	.	0	DOSE	1	1	2	1	11	1	43	3.15	39.8	7.1	3.1	10.5	20.2	0	0
69	36	9.09091	100	100000	.	.	0	DOSE	1	1	2	1	11	1	43	3.15	39.8	7.1	3.1	10.5	20.2	0	0
69	48	9.09091	100	100000	.	.	0	DOSE	1	1	2	1	11	1	43	3.15	39.8	7.1	3.1	10.5	20.2	0	0
69	60	9.09091	100	100000	.	.	0	DOSE	1	1	2	1	11	1	43	3.15	39.8	7.1	3.1	10.5	20.2	0	0
69	72	9.09091	100	100000	.	.	0	DOSE	1	1	2	1	11	1	43	3.15	39.8	7.1	3.1	10.5	20.2	0	0
69	84	9.09091	100	100000	.	.	0	DOSE	1	1	2	1	11	1	43	3.15	39.8	7.1	3.1	10.5	20.2	0	0
69	96	9.09091	100	.	.	0.09	1	PK	1	1	2	1	11	1	43	3.15	39.8	7.1	3.1	10.5	20.2	0	0
70	0	5.26316	200	200000	.	.	0	DOSE	1	2	10	2	38	1	44	3.08	32.5	5.2	2	55.5	56.4	0	0
70	12	5.26316	200	200000	.	.	0	DOSE	1	2	10	2	38	1	44	3.08	32.5	5.2	2	55.5	56.4	0	0
70	24	5.26316	200	200000	.	.	0	DOSE	1	2	10	2	38	1	44	3.08	32.5	5.2	2	55.5	56.4	0	0
70	36	5.26316	200	200000	.	.	0	DOSE	1	2	10	2	38	1	44	3.08	32.5	5.2	2	55.5	56.4	0	0
70	48	5.26316	200	200000	.	.	0	DOSE	1	2	10	2	38	1	44	3.08	32.5	5.2	2	55.5	56.4	0	0
70	60	5.26316	200	200000	.	.	0	DOSE	1	2	10	2	38	1	44	3.08	32.5	5.2	2	55.5	56.4	0	0
70	72	5.26316	200	200000	.	.	0	DOSE	1	2	10	2	38	1	44	3.08	32.5	5.2	2	55.5	56.4	0	0
70	84	5.26316	200	200000	.	.	0	DOSE	1	2	10	2	38	1	44	3.08	32.5	5.2	2	55.5	56.4	0	0
70	96	5.26316	200	200000	.	.	0	DOSE	1	2	10	2	38	1	44	3.08	32.5	5.2	2	55.5	56.4	0	0
70	108	5.26316	200	200000	.	.	0	DOSE	1	2	10	2	38	1	44	3.08	32.5	5.2	2	55.5	56.4	0	0
70	120	5.26316	200	200000	.	.	0	DOSE	1	2	10	2	38	1	44	3.08	32.5	5.2	2	55.5	56.4	0	0
70	132	5.26316	200	200000	.	.	0	DOSE	1	2	10	2	38	1	44	3.08	32.5	5.2	2	55.5	56.4	0	0
70	144	5.26316	200	.	.	0.02	1	PK	1	2	10	2	38	1	44	3.08	32.5	5.2	2	55.5	56.4	0	0
71	0	4.44444	200	200000	.	.	0	DOSE	1	1	14	3	45	1	42	7.45	35.2	12.1	7	346.4	76.7	1	1
71	12	4.44444	200	200000	.	.	0	DOSE	1	1	14	3	45	1	42	7.45	35.2	12.1	7	346.4	76.7	1	1
71	24	4.44444	200	200000	.	.	0	DOSE	1	1	14	3	45	1	42	7.45	35.2	12.1	7	346.4	76.7	1	1
71	36	4.44444	200	200000	.	.	0	DOSE	1	1	14	3	45	1	42	7.45	35.2	12.1	7	346.4	76.7	1	1
71	48	4.44444	200	200000	.	.	0	DOSE	1	1	14	3	45	1	42	7.45	35.2	12.1	7	346.4	76.7	1	1
71	60	4.44444	200	200000	.	.	0	DOSE	1	1	14	3	45	1	42	7.45	35.2	12.1	7	346.4	76.7	1	1
71	72	4.44444	200	200000	.	.	0	DOSE	1	1	14	3	45	1	42	7.45	35.2	12.1	7	346.4	76.7	1	1
71	84	4.44444	200	200000	.	.	0	DOSE	1	1	14	3	45	1	42	7.45	35.2	12.1	7	346.4	76.7	1	1
71	96	4.44444	200	200000	.	.	0	DOSE	1	1	14	3	45	1	42	7.45	35.2	12.1	7	346.4	76.7	1	1
71	108	4.44444	200	200000	.	.	0	DOSE	1	1	14	3	45	1	42	7.45	35.2	12.1	7	346.4	76.7	1	1
71	120	4.44444	200	200000	.	.	0	DOSE	1	1	14	3	45	1	42	7.45	35.2	12.1	7	346.4	76.7	1	1
71	132	4.44444	200	200000	.	.	0	DOSE	1	1	14	3	45	1	42	7.45	35.2	12.1	7	346.4	76.7	1	1
71	144	4.44444	200	.	.	0.12	1	PK	1	1	14	3	45	1	42	7.45	35.2	12.1	7	346.4	76.7	1	1
72	0	4.34783	200	200000	.	.	0	DOSE	1	2	14	3	46	1	49	1.63	33.9	6.4	3.2	22.4	25.5	1	1
72	12	4.34783	200	200000	.	.	0	DOSE	1	2	14	3	46	1	49	1.63	33.9	6.4	3.2	22.4	25.5	1	1
72	24	4.34783	200	200000	.	.	0	DOSE	1	2	14	3	46	1	49	1.63	33.9	6.4	3.2	22.4	25.5	1	1
72	36	4.34783	200	200000	.	.	0	DOSE	1	2	14	3	46	1	49	1.63	33.9	6.4	3.2	22.4	25.5	1	1
72	48	4.34783	200	200000	.	.	0	DOSE	1	2	14	3	46	1	49	1.63	33.9	6.4	3.2	22.4	25.5	1	1
72	60	4.34783	200	200000	.	.	0	DOSE	1	2	14	3	46	1	49	1.63	33.9	6.4	3.2	22.4	25.5	1	1
72	72	4.34783	200	200000	.	.	0	DOSE	1	2	14	3	46	1	49	1.63	33.9	6.4	3.2	22.4	25.5	1	1
72	84	4.34783	200	200000	.	.	0	DOSE	1	2	14	3	46	1	49	1.63	33.9	6.4	3.2	22.4	25.5	1	1
72	96	4.34783	200	200000	.	.	0	DOSE	1	2	14	3	46	1	49	1.63	33.9	6.4	3.2	22.4	25.5	1	1
72	108	4.34783	200	200000	.	.	0	DOSE	1	2	14	3	46	1	49	1.63	33.9	6.4	3.2	22.4	25.5	1	1
72	120	4.34783	200	200000	.	.	0	DOSE	1	2	14	3	46	1	49	1.63	33.9	6.4	3.2	22.4	25.5	1	1
72	132	4.34783	200	200000	.	.	0	DOSE	1	2	14	3	46	1	49	1.63	33.9	6.4	3.2	22.4	25.5	1	1
72	144	4.34783	200	.	.	0.02	1	PK	1	2	14	3	46	1	49	1.63	33.9	6.4	3.2	22.4	25.5	1	1
72	156	4.34783	200	200000	.	.	0	DOSE	1	2	14	3	46	1	49	1.63	33.9	6.4	3.2	22.4	25.5	1	1
72	168	4.34783	200	200000	.	.	0	DOSE	1	2	14	3	46	1	49	1.63	33.9	6.4	3.2	22.4	25.5	1	1
72	180	4.34783	200	200000	.	.	0	DOSE	1	2	14	3	46	1	49	1.63	33.9	6.4	3.2	22.4	25.5	1	1
72	192	4.34783	200	200000	.	.	0	DOSE	1	2	14	3	46	1	49	1.63	33.9	6.4	3.2	22.4	25.5	1	1
72	204	4.34783	200	200000	.	.	0	DOSE	1	2	14	3	46	1	49	1.63	33.9	6.4	3.2	22.4	25.5	1	1
72	216	4.34783	200	.	.	0.12	1	PK	1	2	14	3	46	1	49	1.63	33.9	6.4	3.2	22.4	25.5	1	1
72	228	4.34783	200	200000	.	.	0	DOSE	1	2	14	3	46	1	49	1.63	33.9	6.4	3.2	22.4	25.5	0	1
72	240	4.34783	200	200000	.	.	0	DOSE	1	2	14	3	46	1	49	1.63	33.9	6.4	3.2	22.4	25.5	0	1
72	252	4.34783	200	200000	.	.	0	DOSE	1	2	14	3	46	1	49	1.63	33.9	6.4	3.2	22.4	25.5	0	1
72	264	4.34783	200	200000	.	.	0	DOSE	1	2	14	3	46	1	49	1.63	33.9	6.4	3.2	22.4	25.5	0	1
72	276	4.34783	200	200000	.	.	0	DOSE	1	2	14	3	46	1	49	1.63	33.9	6.4	3.2	22.4	25.5	0	1
72	288	4.34783	200	.	.	0.15	1	PK	1	2	14	3	46	1	49	1.63	33.9	6.4	3.2	22.4	25.5	0	1
73	0	6.97674	150	150000	.	.	0	DOSE	1	1	7	2	21.5	2	36.5	5.03	46.2	3.3	1.6	28.2	34.2	0	0
73	12	6.97674	150	150000	.	.	0	DOSE	1	1	7	2	21.5	2	36.5	5.03	46.2	3.3	1.6	28.2	34.2	0	0
73	24	6.97674	150	150000	.	.	0	DOSE	1	1	7	2	21.5	2	36.5	5.03	46.2	3.3	1.6	28.2	34.2	0	0
73	36	6.97674	150	150000	.	.	0	DOSE	1	1	7	2	21.5	2	36.5	5.03	46.2	3.3	1.6	28.2	34.2	0	0
73	48	6.97674	150	150000	.	.	0	DOSE	1	1	7	2	21.5	2	36.5	5.03	46.2	3.3	1.6	28.2	34.2	0	0
73	60	6.97674	150	150000	.	.	0	DOSE	1	1	7	2	21.5	2	36.5	5.03	46.2	3.3	1.6	28.2	34.2	0	0
73	72	6.97674	150	150000	.	.	0	DOSE	1	1	7	2	21.5	2	36.5	5.03	46.2	3.3	1.6	28.2	34.2	0	0
73	84	6.97674	150	150000	.	.	0	DOSE	1	1	7	2	21.5	2	36.5	5.03	46.2	3.3	1.6	28.2	34.2	0	0
73	96	6.97674	150	150000	.	.	0	DOSE	1	1	7	2	21.5	2	36.5	5.03	46.2	3.3	1.6	28.2	34.2	0	0
73	108	6.97674	150	150000	.	.	0	DOSE	1	1	7	2	21.5	2	36.5	5.03	46.2	3.3	1.6	28.2	34.2	0	0
73	120	6.97674	150	150000	.	.	0	DOSE	1	1	7	2	21.5	2	36.5	5.03	46.2	3.3	1.6	28.2	34.2	0	0
73	132	6.97674	150	150000	.	.	0	DOSE	1	1	7	2	21.5	2	36.5	5.03	46.2	3.3	1.6	28.2	34.2	0	0
73	144	6.97674	150	.	.	0.03	1	PK	1	1	7	2	21.5	2	36.5	5.03	46.2	3.3	1.6	28.2	34.2	0	0
74	0	3.53982	200	200000	.	.	0	DOSE	1	1	14	3	56.5	2	56.6	3.22	33.9	8.1	4.4	26.9	18.7	1	1
74	12	3.53982	200	200000	.	.	0	DOSE	1	1	14	3	56.5	2	56.6	3.22	33.9	8.1	4.4	26.9	18.7	1	1
74	24	3.53982	200	200000	.	.	0	DOSE	1	1	14	3	56.5	2	56.6	3.22	33.9	8.1	4.4	26.9	18.7	1	1
74	36	3.53982	200	200000	.	.	0	DOSE	1	1	14	3	56.5	2	56.6	3.22	33.9	8.1	4.4	26.9	18.7	1	1
74	48	3.53982	200	200000	.	.	0	DOSE	1	1	14	3	56.5	2	56.6	3.22	33.9	8.1	4.4	26.9	18.7	1	1
74	60	3.53982	200	200000	.	.	0	DOSE	1	1	14	3	56.5	2	56.6	3.22	33.9	8.1	4.4	26.9	18.7	1	1
74	72	3.53982	200	200000	.	.	0	DOSE	1	1	14	3	56.5	2	56.6	3.22	33.9	8.1	4.4	26.9	18.7	1	1
74	84	3.53982	200	200000	.	.	0	DOSE	1	1	14	3	56.5	2	56.6	3.22	33.9	8.1	4.4	26.9	18.7	1	1
74	96	3.53982	200	200000	.	.	0	DOSE	1	1	14	3	56.5	2	56.6	3.22	33.9	8.1	4.4	26.9	18.7	1	1
74	108	3.53982	200	200000	.	.	0	DOSE	1	1	14	3	56.5	2	56.6	3.22	33.9	8.1	4.4	26.9	18.7	1	1
74	120	3.53982	200	200000	.	.	0	DOSE	1	1	14	3	56.5	2	56.6	3.22	33.9	8.1	4.4	26.9	18.7	1	1
74	132	3.53982	200	200000	.	.	0	DOSE	1	1	14	3	56.5	2	56.6	3.22	33.9	8.1	4.4	26.9	18.7	1	1
74	144	3.53982	200	.	.	2.5	1	PK	1	1	14	3	56.5	2	56.6	3.22	33.9	8.1	4.4	26.9	18.7	1	1
75	0	4.7619	200	200000	.	.	0	DOSE	1	2	14	3	42	1	52	2.69	31.2	18.8	9.7	8.8	9.5	1	1
75	12	4.7619	200	200000	.	.	0	DOSE	1	2	14	3	42	1	52	2.69	31.2	18.8	9.7	8.8	9.5	1	1
75	24	4.7619	200	200000	.	.	0	DOSE	1	2	14	3	42	1	52	2.69	31.2	18.8	9.7	8.8	9.5	1	1
75	36	4.7619	200	200000	.	.	0	DOSE	1	2	14	3	42	1	52	2.69	31.2	18.8	9.7	8.8	9.5	1	1
75	48	4.7619	200	200000	.	.	0	DOSE	1	2	14	3	42	1	52	2.69	31.2	18.8	9.7	8.8	9.5	1	1
75	60	4.7619	200	200000	.	.	0	DOSE	1	2	14	3	42	1	52	2.69	31.2	18.8	9.7	8.8	9.5	1	1
75	72	4.7619	200	200000	.	.	0	DOSE	1	2	14	3	42	1	52	2.69	31.2	18.8	9.7	8.8	9.5	1	1
75	84	4.7619	200	200000	.	.	0	DOSE	1	2	14	3	42	1	52	2.69	31.2	18.8	9.7	8.8	9.5	1	1
75	96	4.7619	200	.	.	0.02	1	PK	1	2	14	3	42	1	52	2.69	31.2	18.8	9.7	8.8	9.5	1	1
75	108	4.7619	200	200000	.	.	0	DOSE	1	2	14	3	42	1	52	2.69	31.2	18.8	9.7	8.8	9.5	1	1
75	120	4.7619	200	200000	.	.	0	DOSE	1	2	14	3	42	1	52	2.69	31.2	18.8	9.7	8.8	9.5	1	1
75	132	4.7619	200	200000	.	.	0	DOSE	1	2	14	3	42	1	52	2.69	31.2	18.8	9.7	8.8	9.5	1	1
75	144	4.7619	200	200000	.	.	0	DOSE	1	2	14	3	42	1	52	2.69	31.2	18.8	9.7	8.8	9.5	1	1
75	156	4.7619	200	200000	.	.	0	DOSE	1	2	14	3	42	1	52	2.69	31.2	18.8	9.7	8.8	9.5	1	1
75	168	4.7619	200	.	.	0.12	1	PK	1	2	14	3	42	1	52	2.69	31.2	18.8	9.7	8.8	9.5	1	1
75	180	4.7619	200	200000	.	.	0	DOSE	1	2	14	3	42	1	52	2.69	31.2	18.8	9.7	8.8	9.5	0	1
75	192	4.7619	200	200000	.	.	0	DOSE	1	2	14	3	42	1	52	2.69	31.2	18.8	9.7	8.8	9.5	0	1
75	204	4.7619	200	200000	.	.	0	DOSE	1	2	14	3	42	1	52	2.69	31.2	18.8	9.7	8.8	9.5	0	1
75	216	4.7619	200	200000	.	.	0	DOSE	1	2	14	3	42	1	52	2.69	31.2	18.8	9.7	8.8	9.5	0	1
75	228	4.7619	200	200000	.	.	0	DOSE	1	2	14	3	42	1	52	2.69	31.2	18.8	9.7	8.8	9.5	0	1
75	240	4.7619	200	.	.	0.15	1	PK	1	2	14	3	42	1	52	2.69	31.2	18.8	9.7	8.8	9.5	0	1
76	0	4.54545	200	200000	.	.	0	DOSE	1	2	14	3	44	2	52	9.25	28.3	12.3	8.5	33.4	26.2	1	1
76	12	4.54545	200	200000	.	.	0	DOSE	1	2	14	3	44	2	52	9.25	28.3	12.3	8.5	33.4	26.2	1	1
76	24	4.54545	200	200000	.	.	0	DOSE	1	2	14	3	44	2	52	9.25	28.3	12.3	8.5	33.4	26.2	1	1
76	36	4.54545	200	200000	.	.	0	DOSE	1	2	14	3	44	2	52	9.25	28.3	12.3	8.5	33.4	26.2	1	1
76	48	4.54545	200	200000	.	.	0	DOSE	1	2	14	3	44	2	52	9.25	28.3	12.3	8.5	33.4	26.2	1	1
76	60	4.54545	200	200000	.	.	0	DOSE	1	2	14	3	44	2	52	9.25	28.3	12.3	8.5	33.4	26.2	1	1
76	72	4.54545	200	200000	.	.	0	DOSE	1	2	14	3	44	2	52	9.25	28.3	12.3	8.5	33.4	26.2	1	1
76	84	4.54545	200	200000	.	.	0	DOSE	1	2	14	3	44	2	52	9.25	28.3	12.3	8.5	33.4	26.2	1	1
76	96	4.54545	200	200000	.	.	0	DOSE	1	2	14	3	44	2	52	9.25	28.3	12.3	8.5	33.4	26.2	1	1
76	108	4.54545	200	200000	.	.	0	DOSE	1	2	14	3	44	2	52	9.25	28.3	12.3	8.5	33.4	26.2	1	1
76	120	4.54545	200	200000	.	.	0	DOSE	1	2	14	3	44	2	52	9.25	28.3	12.3	8.5	33.4	26.2	1	1
76	132	4.54545	200	200000	.	.	0	DOSE	1	2	14	3	44	2	52	9.25	28.3	12.3	8.5	33.4	26.2	1	1
76	144	4.54545	200	.	.	2.82	1	PK	1	2	14	3	44	2	52	9.25	28.3	12.3	8.5	33.4	26.2	1	1
76	156	4.54545	200	200000	.	.	0	DOSE	1	2	14	3	44	2	52	9.25	28.3	12.3	8.5	33.4	26.2	1	1
76	168	4.54545	200	200000	.	.	0	DOSE	1	2	14	3	44	2	52	9.25	28.3	12.3	8.5	33.4	26.2	1	1
76	180	4.54545	200	200000	.	.	0	DOSE	1	2	14	3	44	2	52	9.25	28.3	12.3	8.5	33.4	26.2	1	1
76	192	4.54545	200	200000	.	.	0	DOSE	1	2	14	3	44	2	52	9.25	28.3	12.3	8.5	33.4	26.2	1	1
76	204	4.54545	200	200000	.	.	0	DOSE	1	2	14	3	44	2	52	9.25	28.3	12.3	8.5	33.4	26.2	1	1
76	216	4.54545	200	.	.	2.01	1	PK	1	2	14	3	44	2	52	9.25	28.3	12.3	8.5	33.4	26.2	1	1
76	228	4.54545	200	200000	.	.	0	DOSE	1	2	14	3	44	2	52	9.25	28.3	12.3	8.5	33.4	26.2	1	1
76	240	4.54545	200	200000	.	.	0	DOSE	1	2	14	3	44	2	52	9.25	28.3	12.3	8.5	33.4	26.2	1	1
76	252	4.54545	200	200000	.	.	0	DOSE	1	2	14	3	44	2	52	9.25	28.3	12.3	8.5	33.4	26.2	1	1
76	264	4.54545	200	200000	.	.	0	DOSE	1	2	14	3	44	2	52	9.25	28.3	12.3	8.5	33.4	26.2	1	1
76	276	4.54545	200	200000	.	.	0	DOSE	1	2	14	3	44	2	52	9.25	28.3	12.3	8.5	33.4	26.2	1	1
76	288	4.54545	200	200000	.	.	0	DOSE	1	2	14	3	44	2	52	9.25	28.3	12.3	8.5	33.4	26.2	1	1
76	300	4.54545	200	200000	.	.	0	DOSE	1	2	14	3	44	2	52	9.25	28.3	12.3	8.5	33.4	26.2	1	1
76	312	4.54545	200	200000	.	.	0	DOSE	1	2	14	3	44	2	52	9.25	28.3	12.3	8.5	33.4	26.2	1	1
76	324	4.54545	200	200000	.	.	0	DOSE	1	2	14	3	44	2	52	9.25	28.3	12.3	8.5	33.4	26.2	1	1
76	336	4.54545	200	200000	.	.	0	DOSE	1	2	14	3	44	2	52	9.25	28.3	12.3	8.5	33.4	26.2	1	1
76	348	4.54545	200	200000	.	.	0	DOSE	1	2	14	3	44	2	52	9.25	28.3	12.3	8.5	33.4	26.2	1	1
76	360	4.54545	200	200000	.	.	0	DOSE	1	2	14	3	44	2	52	9.25	28.3	12.3	8.5	33.4	26.2	1	1
76	372	4.54545	200	200000	.	.	0	DOSE	1	2	14	3	44	2	52	9.25	28.3	12.3	8.5	33.4	26.2	1	1
76	384	4.54545	200	.	.	0.53	1	PK	1	2	14	3	44	2	52	9.25	28.3	12.3	8.5	33.4	26.2	1	1
76	396	4.54545	200	200000	.	.	0	DOSE	1	2	14	3	44	2	52	9.25	28.3	12.3	8.5	33.4	26.2	1	1
76	408	4.54545	200	200000	.	.	0	DOSE	1	2	14	3	44	2	52	9.25	28.3	12.3	8.5	33.4	26.2	1	1
76	420	4.54545	200	200000	.	.	0	DOSE	1	2	14	3	44	2	52	9.25	28.3	12.3	8.5	33.4	26.2	1	1
76	432	4.54545	200	200000	.	.	0	DOSE	1	2	14	3	44	2	52	9.25	28.3	12.3	8.5	33.4	26.2	1	1
76	444	4.54545	200	200000	.	.	0	DOSE	1	2	14	3	44	2	52	9.25	28.3	12.3	8.5	33.4	26.2	1	1
76	456	4.54545	200	.	.	6.97	1	PK	1	2	14	3	44	2	52	9.25	28.3	12.3	8.5	33.4	26.2	1	1
77	0	8.33333	150	150000	.	.	0	DOSE	1	2	6	2	18	1	31	3.66	40.6	27.8	12.6	284.3	68.1	1	1
77	12	8.33333	150	150000	.	.	0	DOSE	1	2	6	2	18	1	31	3.66	40.6	27.8	12.6	284.3	68.1	1	1
77	24	8.33333	150	150000	.	.	0	DOSE	1	2	6	2	18	1	31	3.66	40.6	27.8	12.6	284.3	68.1	1	1
77	36	8.33333	150	150000	.	.	0	DOSE	1	2	6	2	18	1	31	3.66	40.6	27.8	12.6	284.3	68.1	1	1
77	48	8.33333	150	150000	.	.	0	DOSE	1	2	6	2	18	1	31	3.66	40.6	27.8	12.6	284.3	68.1	1	1
77	60	8.33333	150	150000	.	.	0	DOSE	1	2	6	2	18	1	31	3.66	40.6	27.8	12.6	284.3	68.1	1	1
77	72	8.33333	150	150000	.	.	0	DOSE	1	2	6	2	18	1	31	3.66	40.6	27.8	12.6	284.3	68.1	1	1
77	84	8.33333	150	150000	.	.	0	DOSE	1	2	6	2	18	1	31	3.66	40.6	27.8	12.6	284.3	68.1	1	1
77	96	8.33333	150	150000	.	.	0	DOSE	1	2	6	2	18	1	31	3.66	40.6	27.8	12.6	284.3	68.1	1	1
77	108	8.33333	150	150000	.	.	0	DOSE	1	2	6	2	18	1	31	3.66	40.6	27.8	12.6	284.3	68.1	1	1
77	120	8.33333	150	.	.	0.6	1	PK	1	2	6	2	18	1	31	3.66	40.6	27.8	12.6	284.3	68.1	1	1
77	132	11.1111	200	200000	.	.	0	DOSE	1	2	6	2	18	1	31	3.66	40.6	27.8	12.6	284.3	68.1	0	0
77	144	11.1111	200	200000	.	.	0	DOSE	1	2	6	2	18	1	31	3.66	40.6	27.8	12.6	284.3	68.1	0	0
77	156	11.1111	200	200000	.	.	0	DOSE	1	2	6	2	18	1	31	3.66	40.6	27.8	12.6	284.3	68.1	0	0
77	168	11.1111	200	200000	.	.	0	DOSE	1	2	6	2	18	1	31	3.66	40.6	27.8	12.6	284.3	68.1	0	0
77	180	11.1111	200	200000	.	.	0	DOSE	1	2	6	2	18	1	31	3.66	40.6	27.8	12.6	284.3	68.1	0	0
77	192	11.1111	200	200000	.	.	0	DOSE	1	2	6	2	18	1	31	3.66	40.6	27.8	12.6	284.3	68.1	0	0
77	204	11.1111	200	200000	.	.	0	DOSE	1	2	6	2	18	1	31	3.66	40.6	27.8	12.6	284.3	68.1	0	0
77	216	11.1111	200	200000	.	.	0	DOSE	1	2	6	2	18	1	31	3.66	40.6	27.8	12.6	284.3	68.1	0	0
77	228	11.1111	200	200000	.	.	0	DOSE	1	2	6	2	18	1	31	3.66	40.6	27.8	12.6	284.3	68.1	0	0
77	240	11.1111	200	200000	.	.	0	DOSE	1	2	6	2	18	1	31	3.66	40.6	27.8	12.6	284.3	68.1	0	0
77	252	11.1111	200	200000	.	.	0	DOSE	1	2	6	2	18	1	31	3.66	40.6	27.8	12.6	284.3	68.1	0	0
77	264	11.1111	200	200000	.	.	0	DOSE	1	2	6	2	18	1	31	3.66	40.6	27.8	12.6	284.3	68.1	0	0
77	276	11.1111	200	200000	.	.	0	DOSE	1	2	6	2	18	1	31	3.66	40.6	27.8	12.6	284.3	68.1	0	0
77	288	11.1111	200	.	.	0.87	1	PK	1	2	6	2	18	1	31	3.66	40.6	27.8	12.6	284.3	68.1	0	0
78	0	8.82353	150	150000	.	.	0	DOSE	1	2	3	1	17	2	40.7	1.32	37.5	5.7	2.9	25.9	32.4	0	1
78	12	8.82353	150	150000	.	.	0	DOSE	1	2	3	1	17	2	40.7	1.32	37.5	5.7	2.9	25.9	32.4	0	1
78	24	8.82353	150	150000	.	.	0	DOSE	1	2	3	1	17	2	40.7	1.32	37.5	5.7	2.9	25.9	32.4	0	1
78	36	8.82353	150	150000	.	.	0	DOSE	1	2	3	1	17	2	40.7	1.32	37.5	5.7	2.9	25.9	32.4	0	1
78	48	8.82353	150	.	.	1.23	1	PK	1	2	3	1	17	2	40.7	1.32	37.5	5.7	2.9	25.9	32.4	0	1
79	0	3.65854	150	150000	1	.	0	DOSE	2	2	14	3	41	2	37	3.26	33.9	11.2	4.7	49.7	2.2	0	1
79	12	3.65854	150	150000	1	.	0	DOSE	2	2	14	3	41	2	37	3.26	33.9	11.2	4.7	49.7	2.2	0	1
79	24	3.65854	150	150000	1	.	0	DOSE	2	2	14	3	41	2	37	3.26	33.9	11.2	4.7	49.7	2.2	0	1
79	36	3.65854	150	150000	1	.	0	DOSE	2	2	14	3	41	2	37	3.26	33.9	11.2	4.7	49.7	2.2	0	1
79	48	3.65854	150	150000	1	.	0	DOSE	2	2	14	3	41	2	37	3.26	33.9	11.2	4.7	49.7	2.2	0	1
79	60	3.65854	150	150000	1	.	0	DOSE	2	2	14	3	41	2	37	3.26	33.9	11.2	4.7	49.7	2.2	0	1
79	72	3.65854	150	150000	1	.	0	DOSE	2	2	14	3	41	2	37	3.26	33.9	11.2	4.7	49.7	2.2	0	1
79	84	3.65854	150	150000	1	.	0	DOSE	2	2	14	3	41	2	37	3.26	33.9	11.2	4.7	49.7	2.2	0	1
79	96	3.65854	150	150000	1	.	0	DOSE	2	2	14	3	41	2	37	3.26	33.9	11.2	4.7	49.7	2.2	0	1
79	108	3.65854	150	150000	1	.	0	DOSE	2	2	14	3	41	2	37	3.26	33.9	11.2	4.7	49.7	2.2	0	1
79	120	3.65854	150	150000	1	.	0	DOSE	2	2	14	3	41	2	37	3.26	33.9	11.2	4.7	49.7	2.2	0	1
79	132	3.65854	150	150000	1	.	0	DOSE	2	2	14	3	41	2	37	3.26	33.9	11.2	4.7	49.7	2.2	0	1
79	144	3.65854	150	.	.	0.13	1	PK	2	2	14	3	41	2	37	3.26	33.9	11.2	4.7	49.7	2.2	0	1
79	156	4.87805	200	200000	.	.	0	DOSE	1	2	14	3	41	2	37	3.26	33.9	11.2	4.7	49.7	2.2	0	0
79	168	4.87805	200	200000	.	.	0	DOSE	1	2	14	3	41	2	37	3.26	33.9	11.2	4.7	49.7	2.2	0	0
79	180	4.87805	200	200000	.	.	0	DOSE	1	2	14	3	41	2	37	3.26	33.9	11.2	4.7	49.7	2.2	0	0
79	192	4.87805	200	200000	.	.	0	DOSE	1	2	14	3	41	2	37	3.26	33.9	11.2	4.7	49.7	2.2	0	0
79	204	4.87805	200	200000	.	.	0	DOSE	1	2	14	3	41	2	37	3.26	33.9	11.2	4.7	49.7	2.2	0	0
79	216	4.87805	200	200000	.	.	0	DOSE	1	2	14	3	41	2	37	3.26	33.9	11.2	4.7	49.7	2.2	0	0
79	228	4.87805	200	200000	.	.	0	DOSE	1	2	14	3	41	2	37	3.26	33.9	11.2	4.7	49.7	2.2	0	0
79	240	4.87805	200	.	.	0.98	1	PK	1	2	14	3	41	2	37	3.26	33.9	11.2	4.7	49.7	2.2	0	0
80	0	8	100	100000	.	.	0	DOSE	1	1	2	1	12.5	1	33.8	3.15	40.5	9	3.5	36.8	58.9	1	1
80	12	8	100	100000	.	.	0	DOSE	1	1	2	1	12.5	1	33.8	3.15	40.5	9	3.5	36.8	58.9	1	1
80	24	8	100	100000	.	.	0	DOSE	1	1	2	1	12.5	1	33.8	3.15	40.5	9	3.5	36.8	58.9	1	1
80	36	8	100	100000	.	.	0	DOSE	1	1	2	1	12.5	1	33.8	3.15	40.5	9	3.5	36.8	58.9	1	1
80	48	8	100	100000	.	.	0	DOSE	1	1	2	1	12.5	1	33.8	3.15	40.5	9	3.5	36.8	58.9	1	1
80	60	8	100	100000	.	.	0	DOSE	1	1	2	1	12.5	1	33.8	3.15	40.5	9	3.5	36.8	58.9	1	1
80	72	8	100	100000	.	.	0	DOSE	1	1	2	1	12.5	1	33.8	3.15	40.5	9	3.5	36.8	58.9	1	1
80	84	8	100	100000	.	.	0	DOSE	1	1	2	1	12.5	1	33.8	3.15	40.5	9	3.5	36.8	58.9	1	1
80	96	8	100	100000	.	.	0	DOSE	1	1	2	1	12.5	1	33.8	3.15	40.5	9	3.5	36.8	58.9	1	1
80	108	8	100	100000	.	.	0	DOSE	1	1	2	1	12.5	1	33.8	3.15	40.5	9	3.5	36.8	58.9	1	1
80	120	8	100	100000	.	.	0	DOSE	1	1	2	1	12.5	1	33.8	3.15	40.5	9	3.5	36.8	58.9	1	1
80	132	8	100	100000	.	.	0	DOSE	1	1	2	1	12.5	1	33.8	3.15	40.5	9	3.5	36.8	58.9	1	1
80	144	8	100	.	.	0.66	1	PK	1	1	2	1	12.5	1	33.8	3.15	40.5	9	3.5	36.8	58.9	1	1
81	0	8	160	160000	.	.	0	DOSE	1	2	8	2	20	2	57	3.91	46.8	15.6	6.9	11.2	19.2	0	0
81	12	8	160	160000	.	.	0	DOSE	1	2	8	2	20	2	57	3.91	46.8	15.6	6.9	11.2	19.2	0	0
81	24	8	160	160000	.	.	0	DOSE	1	2	8	2	20	2	57	3.91	46.8	15.6	6.9	11.2	19.2	0	0
81	36	8	160	160000	.	.	0	DOSE	1	2	8	2	20	2	57	3.91	46.8	15.6	6.9	11.2	19.2	0	0
81	48	8	160	160000	.	.	0	DOSE	1	2	8	2	20	2	57	3.91	46.8	15.6	6.9	11.2	19.2	0	0
81	60	8	160	160000	.	.	0	DOSE	1	2	8	2	20	2	57	3.91	46.8	15.6	6.9	11.2	19.2	0	0
81	72	8	160	160000	.	.	0	DOSE	1	2	8	2	20	2	57	3.91	46.8	15.6	6.9	11.2	19.2	0	0
81	84	8	160	160000	.	.	0	DOSE	1	2	8	2	20	2	57	3.91	46.8	15.6	6.9	11.2	19.2	0	0
81	96	8	160	160000	.	.	0	DOSE	1	2	8	2	20	2	57	3.91	46.8	15.6	6.9	11.2	19.2	0	0
81	108	8	160	160000	.	.	0	DOSE	1	2	8	2	20	2	57	3.91	46.8	15.6	6.9	11.2	19.2	0	0
81	120	8	160	160000	.	.	0	DOSE	1	2	8	2	20	2	57	3.91	46.8	15.6	6.9	11.2	19.2	0	0
81	132	8	160	160000	.	.	0	DOSE	1	2	8	2	20	2	57	3.91	46.8	15.6	6.9	11.2	19.2	0	0
81	144	8	160	.	.	0.21	1	PK	1	2	8	2	20	2	57	3.91	46.8	15.6	6.9	11.2	19.2	0	0
82	0	7.14286	400	400000	.	.	0	DOSE	1	1	14	3	56	2	70	1.84	34.4	6	1.7	8	9.1	1	1
82	12	7.14286	400	400000	.	.	0	DOSE	1	1	14	3	56	2	70	1.84	34.4	6	1.7	8	9.1	1	1
82	24	3.57143	200	200000	.	.	0	DOSE	1	1	14	3	56	2	70	1.84	34.4	6	1.7	8	9.1	1	1
82	36	3.57143	200	200000	.	.	0	DOSE	1	1	14	3	56	2	70	1.84	34.4	6	1.7	8	9.1	1	1
82	48	3.57143	200	200000	.	.	0	DOSE	1	1	14	3	56	2	70	1.84	34.4	6	1.7	8	9.1	1	1
82	60	3.57143	200	200000	.	.	0	DOSE	1	1	14	3	56	2	70	1.84	34.4	6	1.7	8	9.1	1	1
82	72	3.57143	200	200000	.	.	0	DOSE	1	1	14	3	56	2	70	1.84	34.4	6	1.7	8	9.1	1	1
82	84	3.57143	200	200000	.	.	0	DOSE	1	1	14	3	56	2	70	1.84	34.4	6	1.7	8	9.1	1	1
82	96	3.57143	200	200000	.	.	0	DOSE	1	1	14	3	56	2	70	1.84	34.4	6	1.7	8	9.1	1	1
82	108	3.57143	200	200000	.	.	0	DOSE	1	1	14	3	56	2	70	1.84	34.4	6	1.7	8	9.1	1	1
82	120	3.57143	200	200000	.	.	0	DOSE	1	1	14	3	56	2	70	1.84	34.4	6	1.7	8	9.1	1	1
82	132	3.57143	200	200000	.	.	0	DOSE	1	1	14	3	56	2	70	1.84	34.4	6	1.7	8	9.1	1	1
82	144	3.57143	200	.	.	1.5	1	PK	1	1	14	3	56	2	70	1.84	34.4	6	1.7	8	9.1	1	1
82	156	3.57143	200	200000	.	.	0	DOSE	1	1	14	3	56	2	70	1.84	34.4	6	1.7	8	9.1	1	1
82	168	3.57143	200	200000	.	.	0	DOSE	1	1	14	3	56	2	70	1.84	34.4	6	1.7	8	9.1	1	1
82	180	3.57143	200	200000	.	.	0	DOSE	1	1	14	3	56	2	70	1.84	34.4	6	1.7	8	9.1	1	1
82	192	3.57143	200	200000	.	.	0	DOSE	1	1	14	3	56	2	70	1.84	34.4	6	1.7	8	9.1	1	1
82	204	3.57143	200	200000	.	.	0	DOSE	1	1	14	3	56	2	70	1.84	34.4	6	1.7	8	9.1	1	1
82	216	3.57143	200	200000	.	.	0	DOSE	1	1	14	3	56	2	70	1.84	34.4	6	1.7	8	9.1	1	1
82	228	3.57143	200	200000	.	.	0	DOSE	1	1	14	3	56	2	70	1.84	34.4	6	1.7	8	9.1	1	1
82	240	3.57143	200	200000	.	.	0	DOSE	1	1	14	3	56	2	70	1.84	34.4	6	1.7	8	9.1	1	1
82	252	3.57143	200	200000	.	.	0	DOSE	1	1	14	3	56	2	70	1.84	34.4	6	1.7	8	9.1	1	1
82	264	3.57143	200	200000	.	.	0	DOSE	1	1	14	3	56	2	70	1.84	34.4	6	1.7	8	9.1	1	1
82	276	3.57143	200	200000	.	.	0	DOSE	1	1	14	3	56	2	70	1.84	34.4	6	1.7	8	9.1	1	1
82	288	3.57143	200	200000	.	.	0	DOSE	1	1	14	3	56	2	70	1.84	34.4	6	1.7	8	9.1	1	1
82	300	3.57143	200	200000	.	.	0	DOSE	1	1	14	3	56	2	70	1.84	34.4	6	1.7	8	9.1	1	1
82	312	3.57143	200	.	.	1.52	1	PK	1	1	14	3	56	2	70	1.84	34.4	6	1.7	8	9.1	1	1
82	324	3.57143	200	200000	.	.	0	DOSE	1	1	14	3	56	2	70	1.84	34.4	6	1.7	8	9.1	1	1
82	336	3.57143	200	200000	.	.	0	DOSE	1	1	14	3	56	2	70	1.84	34.4	6	1.7	8	9.1	1	1
82	348	3.57143	200	200000	.	.	0	DOSE	1	1	14	3	56	2	70	1.84	34.4	6	1.7	8	9.1	1	1
82	360	3.57143	200	200000	.	.	0	DOSE	1	1	14	3	56	2	70	1.84	34.4	6	1.7	8	9.1	1	1
82	372	3.57143	200	200000	.	.	0	DOSE	1	1	14	3	56	2	70	1.84	34.4	6	1.7	8	9.1	1	1
82	384	3.57143	200	.	.	1.36	1	PK	1	1	14	3	56	2	70	1.84	34.4	6	1.7	8	9.1	1	1
82	396	3.57143	200	200000	.	.	0	DOSE	1	1	14	3	56	2	70	1.84	34.4	6	1.7	8	9.1	1	1
82	408	3.57143	200	200000	.	.	0	DOSE	1	1	14	3	56	2	70	1.84	34.4	6	1.7	8	9.1	1	1
82	420	3.57143	200	200000	.	.	0	DOSE	1	1	14	3	56	2	70	1.84	34.4	6	1.7	8	9.1	1	1
82	432	3.57143	200	200000	.	.	0	DOSE	1	1	14	3	56	2	70	1.84	34.4	6	1.7	8	9.1	1	1
82	444	3.57143	200	200000	.	.	0	DOSE	1	1	14	3	56	2	70	1.84	34.4	6	1.7	8	9.1	1	1
82	456	3.57143	200	200000	.	.	0	DOSE	1	1	14	3	56	2	70	1.84	34.4	6	1.7	8	9.1	1	1
82	468	3.57143	200	200000	.	.	0	DOSE	1	1	14	3	56	2	70	1.84	34.4	6	1.7	8	9.1	1	1
82	480	3.57143	200	.	.	1.42	1	PK	1	1	14	3	56	2	70	1.84	34.4	6	1.7	8	9.1	1	1
82	492	3.57143	200	200000	.	.	0	DOSE	1	1	14	3	56	2	70	1.84	34.4	6	1.7	8	9.1	1	1
82	504	3.57143	200	200000	.	.	0	DOSE	1	1	14	3	56	2	70	1.84	34.4	6	1.7	8	9.1	1	1
82	516	3.57143	200	200000	.	.	0	DOSE	1	1	14	3	56	2	70	1.84	34.4	6	1.7	8	9.1	1	1
82	528	3.57143	200	200000	.	.	0	DOSE	1	1	14	3	56	2	70	1.84	34.4	6	1.7	8	9.1	1	1
82	540	3.57143	200	200000	.	.	0	DOSE	1	1	14	3	56	2	70	1.84	34.4	6	1.7	8	9.1	1	1
82	552	3.57143	200	.	.	1.15	1	PK	1	1	14	3	56	2	70	1.84	34.4	6	1.7	8	9.1	1	1
82	564	3.57143	200	200000	.	.	0	DOSE	1	1	14	3	56	2	70	1.84	34.4	6	1.7	8	9.1	1	1
82	576	3.57143	200	200000	.	.	0	DOSE	1	1	14	3	56	2	70	1.84	34.4	6	1.7	8	9.1	1	1
82	588	3.57143	200	200000	.	.	0	DOSE	1	1	14	3	56	2	70	1.84	34.4	6	1.7	8	9.1	1	1
82	600	3.57143	200	200000	.	.	0	DOSE	1	1	14	3	56	2	70	1.84	34.4	6	1.7	8	9.1	1	1
82	612	3.57143	200	200000	.	.	0	DOSE	1	1	14	3	56	2	70	1.84	34.4	6	1.7	8	9.1	1	1
82	624	3.57143	200	200000	.	.	0	DOSE	1	1	14	3	56	2	70	1.84	34.4	6	1.7	8	9.1	1	1
82	636	3.57143	200	200000	.	.	0	DOSE	1	1	14	3	56	2	70	1.84	34.4	6	1.7	8	9.1	1	1
82	648	3.57143	200	.	.	1.47	1	PK	1	1	14	3	56	2	70	1.84	34.4	6	1.7	8	9.1	1	1
83	0	3.14961	200	200000	.	.	0	DOSE	1	1	14	3	63.5	2	77	3.36	34.9	9.1	4.3	22.9	16.6	1	1
83	12	3.14961	200	200000	.	.	0	DOSE	1	1	14	3	63.5	2	77	3.36	34.9	9.1	4.3	22.9	16.6	1	1
83	24	3.14961	200	200000	.	.	0	DOSE	1	1	14	3	63.5	2	77	3.36	34.9	9.1	4.3	22.9	16.6	1	1
83	36	3.14961	200	200000	.	.	0	DOSE	1	1	14	3	63.5	2	77	3.36	34.9	9.1	4.3	22.9	16.6	1	1
83	48	3.14961	200	200000	.	.	0	DOSE	1	1	14	3	63.5	2	77	3.36	34.9	9.1	4.3	22.9	16.6	1	1
83	60	3.14961	200	200000	.	.	0	DOSE	1	1	14	3	63.5	2	77	3.36	34.9	9.1	4.3	22.9	16.6	1	1
83	72	3.14961	200	.	.	2.78	1	PK	1	1	14	3	63.5	2	77	3.36	34.9	9.1	4.3	22.9	16.6	1	1
84	0	3.1746	200	200000	.	.	0	DOSE	1	1	14	3	63	1	59	6.42	29.3	26.9	13.1	33.2	10.4	0	0
84	12	3.1746	200	200000	.	.	0	DOSE	1	1	14	3	63	1	59	6.42	29.3	26.9	13.1	33.2	10.4	0	0
84	24	3.1746	200	200000	.	.	0	DOSE	1	1	14	3	63	1	59	6.42	29.3	26.9	13.1	33.2	10.4	0	0
84	36	3.1746	200	200000	.	.	0	DOSE	1	1	14	3	63	1	59	6.42	29.3	26.9	13.1	33.2	10.4	0	0
84	48	3.1746	200	200000	.	.	0	DOSE	1	1	14	3	63	1	59	6.42	29.3	26.9	13.1	33.2	10.4	0	0
84	60	3.1746	200	200000	.	.	0	DOSE	1	1	14	3	63	1	59	6.42	29.3	26.9	13.1	33.2	10.4	0	0
[truncated: 210 more rows]
